# Supplementary material for: Comprehensive phylogenetic analysis of all species of swordtails and platies (Pisces: Genus Xiphophorus) uncovers a hybrid origin of a swordtail fish, Xiphophorus monticolus, and demonstrates that the sexually selected sword originated in the ancestral lineage of the genus, but was lost again secondarily
Source: BMC Evol Biol. 2013 Jan 29;13:25. doi: 10.1186/1471-2148-13-25 (PMC3585855; doi:10.1186/1471-2148-13-25)
Supplement: Additional file 7 — Specimen information. This table shows a list of specimens, sample localities, accession numbers of nuclear and mitochondrial DNA sequences used in this study. [file 1471-2148-13-25-S7.xls]

## Sheet: Sheet2
Subgroups	Species		Strain/nr.	Sample locality/population	Nuclear gene											Mitochondrial gene
					D2	D8	T36	Xsrc	Rag1	GNG13	G6PD	UNG	POLB	FEN	PN53	Control region	Cytb
Northern platy fish	Xiphophorus couchianus	male	357	La Huasteca, Nuevo León	DQ235940	DQ235917	DQ235845	U06603	DQ235869	ggg	ggg	uuu	ppp	fff	ppp	DQ235815	U06504
	Xiphophorus meyeri	female	180	Musquiz, Coahuila	DQ235946	DQ235923	DQ235851	U06615	DQ235875	ggg	ggg	uuu	ppp	fff	ppp	DQ235824	U06517
	Xiphophorus gordoni	female	627	Laguna Santa Tecla, Coahuila	DQ235937	DQ235914	DQ235842	U06605	DQ235866	ggg	ggg	uuu	ppp	fff	ppp	DQ235828	U06506
Southern platy fish	Xiphophorus maculatus	female	262	Río Usumacinta, Tabasco	-	-	-	U06612	-	-	-	-	-	-	-	-	DQ235951
			K11	collected by Kallmann (Meyer et al., 1994, 2006)	DQ235951	-	DQ235856	-	-	ggg	-	uuu	-	-	-		-
			K12	collected by Kallmann (Meyer et al., 1994, 2006)	DQ235951	-	ttt	-	-	ggg	-	uuu	-	-	-	DQ235823	U06515
			2609	Lirio, Municipio Santa Barranca	-	-	-	-	-	ggg	-	-	ppp	-	-	-	-
	Xiphophorus evelynae		297	Rio Necaxa, Puebla	DQ235953	DQ235929	DQ235858	U06604	DQ235882	ggg	ggg	uuu	ppp	fff	ppp	DQ235827	U06505
	Xiphophorus milleri	female	636	Laguna Catemaco, Veracruz	DQ235935	DQ235912	DQ235840	U06616	DQ235864	ggg		uuu	ppp	fff	ppp	DQ235814	U06518
	Xiphophorus variatus	male	714	Río Panuco, San Luis Potosí	DQ235952	DQ235928	DQ235857	U06625	DQ235881	ggg	ggg	uuu	ppp	fff	ppp	DQ235821	U06532
	Xiphophorus xiphidium	male	211	Río Purificación, Tamaulipas	DQ235950	DQ235927	DQ235855	-	DQ235879	ggg	ggg	uuu	ppp	fff	ppp	DQ235826	-
			isolate 8	Rio Panuco basin in Hidalgo, collected by Kallmann (Meyer et al., 1994)	-	-	-	U06628	-	-	-	-	-	-	-	-	-
			PN051	Rio Panuco basin in Hidalgo, collected by Kallmann (Meyer et al., 1994)	-	-	-	-	-	ggg	-	uuu	-	-	-	-	uuu
not dertermined	Xiphophorus andersi		356	Río Atoyac, Veracruz	DQ235941	-	-	U06595	DQ235870	ggg	ggg	uuu	ppp	fff	ppp	U06552	U06495
			X7	Laboratory strain	DQ235941	DQ235918	DQ235846			ggg	ggg	uuu	ppp	fff	ppp	DQ235825	-
Northern swordtails	Xiphophorus birchmanni		K6	Rio Panuco basin in Hidalgo, collected by Kallman (Meyer et al., 1994, 2006)	DQ235949	DQ235949	DQ235854	U06596	DQ235878			uuu	ppp		ppp	-	U06496
			435	Rio Panuco basin in Hidalgo	DQ235949			U06597		ggg	ggg	uuu	-	fff	-	DQ235816	U06497
	Xiphophorus continens	male	511	Ojo frío, San Luis Potosí	DQ235934	DQ235911	DQ235839	U06601	DQ235863	ggg	ggg	uuu	ppp	fff	ppp	DQ235822	U06502
	Xiphophorus cortezi	male	224	Río Axtla, San Luis Potosí	DQ235939	DQ235916	DQ235844	U06602	DQ235868		ggg	uuu	ppp	-	ppp	DQ235820	U06503
		male	394	Rio Axtla/Rio Panuco System						ggg		uuu	-	fff	-	-	-
	Xiphophorus malinche		K4	Rio Panuco basin in Hidalgo, collected by Kallmann (Meyer et al., 1994, 2006)	DQ235938	DQ235915	DQ235843	U06614	DQ235867	ggg	ggg	uuu	ppp	fff	ppp	DQ235819	U06516
	Xiphophorus montezumae		421	Cascadas de Tamasopo, San Luis P	-	-	-	U06617	DQ235876	-	-	-	-	-	-	U06568	U06519
			581	El Salto, San Luis Potosí	-	-	-	-	-	-	-	uuu	-	-	-	-	-
			k9	collected by Kallmann (Meyer et al., 1994, 2006)	DQ235947	DQ235924	DQ235852	-		ggg	ggg	uuu	ppp	ppp	ppp	DQ235818	U06520
			k10	collected by Kallmann (Meyer et al., 1994, 2006)	-	-	-	-	-	-	-	uuu	-	-	-	U06570	U06521
			477	(Meyer et al., 1994)	-	-	-	-	-	-	-	uuu	-	-	-	-	-
			478	(Meyer et al., 1994)	-	-	-	-	-	-	-	uuu	-	-	-	-	-
	Xiphophorus multilineatus		k5	Rio Coy of Rio Panuco basin in San Luis Potosí, collected by Kallmann (Meyer et al., 1994, 2006)	DQ235945	DQ235922	DQ235850	U06618	DQ235874	ggg	ggg	uuu	ppp	fff	ppp	DQ235829	U06522
	Xiphophorus nezahualcoyotl		430	Río El Salto, San Luis Potosí	DQ235948	DQ235925	DQ235853	U06619	DQ235877	ggg	ggg	uuu	ppp	fff	ppp	DQ235817	U06523
			XNE	laboratory strain	-	-	-	-	-	-	-	-	-	-	-	U06575	U06524
	Xiphophorus nigrensis		isolate 3	Río Coy	DQ235933	DQ235910	DQ235838	U06620	DQ235862	ggg	ggg	uuu	ppp	fff	ppp	U06577	U06526
			isolate 4	Río Coy	-	-	-	U06621	-	ggg	-	uuu	-	fff	-	U06578	U06527
			K8	Rio Coy of Rio Panuco basin in San Luis Potosí,collected by Kallmann (Meyer et al., 1994, 2006)	-	-	-	-	-	-	-	-	-	-	-	DQ235830	U06525
	Xiphophorus pygmaeus		641	Río Axtla, San Luis Potosí	-	DQ235913	-	U06622	DQ235865	ggg	-	uuu	-	fff	ppp	U06580	U06529
			K7	Pánuco River system, collected by Kallmann (Meyer et al., 1994, 2006)	DQ235936	-	DQ235841	-		ggg	ggg	uuu	ppp	fff	ppp	DQ235831	U06528
Southern swordtails	Xiphophorus alvarezi		K1	Pánuco River system, collected by Kallmann (Meyer et al., 1994, 2006)	-	DQ235921	-	U06593	DQ235873	ggg	ggg	uuu	ppp	fff	ppp	U06541	U06493
			K2	Pánuco River system, collected by Kallmann (Meyer et al., 1994, 2006)	DQ235944	-	DQ235849	U06594		ggg	ggg	uuu	ppp	fff	ppp	DQ235833	U06494
	Xiphophorus clemenciae	male	643	Río Sarabia, Oaxaca	DQ235954	DQ235930	DQ235859	U06598	DQ235883	-	-	-	-	-	-	U06546	U06499
			K3	Rio Coatzacoalcos basin in the Isthmus of Tehuantepec, Oaxaca, collected by Kallmann (Meyer et al., 1994, 2006)	DQ235954	DQ235930	-	U06599	-	-	ggg	uuu	-	fff	ppp	U06546	U06498
			X57	Río Grande	-	DQ235930	DQ235859	-	-	-	-	-	-	-	-	DQ235835	-
			X58	Río Grande	-	DQ235930	DQ235859	-	-	-	-	-	-	-	-	DQ235835	-
			X59	Río Grande	-	DQ235930	DQ235859	-	-	-	-	-	-	-	-	DQ235835	-
			X60	Río Grande	-	-	DQ235859	-	-	-	-	-	-	-	-	DQ235835	-
			X61	Río Grande	-	DQ235930	DQ235859	-	-	-	-	-	-	-	-	DQ235835	-
			485	Rio Panuco basin in Hidalgo, collected by Kallmann (Meyer et al., 1994)	-	-	-	-	-	-	-	-	ppp	fff	-	-	U06500
			486	Rio Panuco basin in Hidalgo, collected by Kallmann (Meyer et al., 1994)	-	-	-	-	-	-	-	-	ppp	fff	-	-	U06501
			2212	Arroyo del Muerto, Jose Maria Morelos	-	-	-	-	-	ggg	ggg	-	-	-	ppp	-	-
	Xiphophorus hellerii		698	Río Lancetilla, Honduras	DQ235943	DQ235920	DQ235848	U06606	DQ235872	-	-	uuu	-	-	-	U06556	U06507
			iso1	Río Sarabia	-	-	-	U06607	-	ggg	ggg	uuu	ppp	ppp	ppp	U06557	U06508
			iso2	Río Coatzecoalcos	-	-	-	U06608	-	ggg	ggg	uuu			ppp	U06558	U06509
			X5	Laboratory strain	-	-	-	-	-	-	-	uuu	ppp	ppp	ppp	DQ235834	-
			X6	Laboratory strain	-	-	DQ235848	-	-	ggg	-	uuu	-	-	-	-	-
			2099	La Canada, Santa Domingo Petapa	-	-	-	-	-	-	ggg	-	-	-	-	-	-
	Xiphophorus signum		719	Río Chaimaic, Guatemala	DQ235942	DQ235919	DQ235847	U06624	-	ggg	ggg	uuu	ppp	-	ppp	DQ235832	U06531
			XS	Laboratory strain	-	-	-	U06623	DQ235871	-	-	uuu	ppp	fff	ppp	U06581	U06530
New species	Xiphophorus kallmani	male	1354/21	Laboratory strain	-	-	ttt	zzz	rrr	ggg	ggg	uuu	ppp	fff	ppp	ccc	ccc
		male	PN165	Laguna Catemaco, WLC 1354	-	yyy	ttt	zzz	rrr	-	ggg	uuu		ff	ppp	ccc	ccc
		male	PN166	Laguna Catemaco, WLC 1354	-	yyy	ttt	zzz	rrr	-	-	uuu	-	-	-	ccc	ccc
		female	PN167	Laguna Catemaco, WLC 1354	xxx	yyy	-	zzz	-	-	-	uuu	-	-	-	ccc	ccc
		female	PN168	Laguna Catemaco, WLC 1354	xxx	-	ttt	zzz	-	ggg	-	uuu	-	-	-	ccc	ccc
		female	PN169	Laguna Catemaco, WLC 1354	xxx	yyy	-	zzz	rrr	-	ggg	uuu	-	-	-	ccc	ccc
	Xiphophorus mayae		2988L	Laboratory strain	xxx	-	ttt	zzz	-	ggg	-	uuu	ppp	fff		ccc	ccc
		male	PN160	Rio Dulce, WLC 1570, male	xxx	-	ttt	zzz	-	ggg	ggg	-	ppp	fff	ppp	ccc	ccc
		male	PN161	Rio Dulce, WLC 1570, male	xxx	yyy	ttt	zzz	-	ggg	ggg	uuu	-	-	-	ccc	ccc
		male	PN162	Rio Dulce, WLC 1570, male	-	yyy	ttt	zzz	-	-	-	uuu	ppp	fff	-	ccc	ccc
		female	PN163	Rio Dulce, WLC 1570	xxx	-	ttt	zzz	-	ggg	-	uuu	-	-	-	ccc	ccc
		female	PN164	Rio Dulce, WLC 1570	xxx	yyy	ttt	zzz	rrr	ggg	-	uuu	-	-	-	ccc	ccc
	Xiphophorus mixei	male	PN062	Rio del Sol, San Marcos, pedigree 9508	xxx	yyy	ttt	zzz	rrr	ggg	ggg	uuu	ppp	fff	ppp	ccc	ccc
		female	PN170	Rio del Sol, San Marcos, pedigree 9508	xxx	yyy	ttt	zzz	-	ggg	ggg	uuu	-	fff	ppp	ccc	ccc
	Xiphophorus monticolus		PN41	Rio del Sol, San Marcos, pedigree 9508	xxx	yyy	ttt	zzz	-	ggg	ggg	-	ppp	fff	ppp	ccc	ccc
		male	PN171	El Tejon, San Marcos, Stock Center	xxx	yyy	ttt	zzz	rrr	ggg	ggg	uuu	ppp	fff	-	ccc	ccc
Outgroups	Priapella compressa		P75	(Meyer et al., 1994, 2006)	DQ235931	DQ235908	DQ235836	U06590	DQ235860	ggg	ggg	uuu	ppp	fff	ppp	DQ235812	U06490
	Priapella olmecae		P94	(Meyer et al., 1994, 2006)	DQ235932	DQ235909	DQ235837	U06592	DQ235861	ggg	ggg	uuu	ppp	fff	ppp	DQ235813	U06492

## Sheet: Final
Subgroups	Species		Strain/nr.	Sample locality/population	Nuclear gene											Mitochondrial gene
					D2	D8	T36	Xsrc	Rag1	GNG13	G6PD	UNG	POLB	FEN	TP53	Control region	Cytb
Northern platyfish	Xiphophorus couchianus	male	357	La Huasteca, Nuevo León	DQ235940	DQ235917	DQ235845	U06603	DQ235869	JX988924	JX988896	JX988812	JX988840	JX988868	JX988952	DQ235815	U06504
	Xiphophorus meyeri	female	180	Musquiz, Coahuila	DQ235946	DQ235923	DQ235851	U06615	DQ235875	JX988932	JX988904	JX988820	JX988848	JX988876	JX988960	DQ235824	U06517
	Xiphophorus gordoni	female	627	Laguna Santa Tecla, Coahuila	DQ235937	DQ235914	DQ235842	U06605	DQ235866	JX988926	JX988898	JX988814	JX988842	JX988870	JX988954	DQ235828	U06506
Southern platyfish	Xiphophorus maculatus	female	262	Río Usumacinta, Tabasco	-	-	-	U06612	-	-	JX988901	-	-	-	-	-	DQ235951
	Xiphophorus maculatus		K11	collected by Kallmann (Meyer et al., 1994, 2006), detailed locality unkonwn	DQ235951	-	DQ235856	-	-	JX988929	-	JX988817	-	JX988873	JX988957		-
	Xiphophorus maculatus		K12	collected by Kallmann (Meyer et al., 1994, 2006), detailed locality unkonwn	DQ235951	-	-	-	-	JX988929	JX988901	JX988817	-	-	-	DQ235823	U06515
	Xiphophorus maculatus		2609	Lirio, Municipio Santa Barranca	-	-	-	-	-	JX988929	-	-	JX988845	-	-	-	-
	Xiphophorus evelynae		297	Rio Necaxa, Puebla	DQ235953	DQ235929	DQ235858	U06604	DQ235882	JX988925	JX988897	JX988813	JX988841	JX988869	JX988953	DQ235827	U06505
	Xiphophorus milleri	female	636	Laguna Catemaco, Veracruz	DQ235935	DQ235912	DQ235840	U06616	DQ235864	JX988933	JX988905	JX988821	JX988849	JX988877	JX988961	DQ235814	U06518
	Xiphophorus variatus	male	714	Río Panuco, San Luis Potosí	DQ235952	DQ235928	DQ235857	U06625	DQ235881	JX988942	JX988914	JX988830	JX988858	JX988886	JX988970	DQ235821	U06532
	Xiphophorus xiphidium	male	211	Río Purificación, Tamaulipas	DQ235950	DQ235927	DQ235855	-	DQ235879	JX988943	JX988915	JX988831	JX988859	JX988887	JX988971	DQ235826	-
	Xiphophorus xiphidium		isolate 8	Rio Panuco basin in Hidalgo, collected by Kallmann (Meyer et al., 1994), detailed locality unkonwn	-	-	-	U06628	-	-	-	-	-	-	-	-	-
	Xiphophorus xiphidium		PN051	Rio Panuco basin in Hidalgo, collected by Kallmann (Meyer et al., 1994), detailed locality unkonwn	-	-	-	-	-	JX988943	-	JX988831	-	-	-	-	U06534
	Xiphophorus andersi		356	Río Atoyac, Veracruz	DQ235941	-	-	U06595	DQ235870	JX988919	JX988891	JX988807	JX988835	JX988863	JX988947	U06552	U06495
	Xiphophorus andersi		X7	Laboratory strain	DQ235941	DQ235918	DQ235846			JX988919	JX988891	JX988807	JX988835	JX988863	JX988947	DQ235825	-
Northern swordtails	Xiphophorus birchmanni		K6	Rio Panuco basin in Hidalgo, collected by Kallman (Meyer et al., 1994, 2006), detailed locality unkonwn	DQ235949	DQ235949	DQ235854	U06596	DQ235878	-		JX988808	JX988836	-	JX988948	-	U06496
	Xiphophorus birchmanni		435	Rio Panuco basin in Hidalgo	DQ235949			U06597		JX988920	JX988892	JX988808	-	JX988864	-	DQ235816	U06497
	Xiphophorus continens	male	511	Ojo frío, San Luis Potosí	DQ235934	DQ235911	DQ235839	U06601	DQ235863	JX988922	JX988894	JX988810	JX988838	JX988866	JX988950	DQ235822	U06502
	Xiphophorus cortezi	male	224	Río Axtla, San Luis Potosí	DQ235939	DQ235916	DQ235844	U06602	DQ235868		JX988895	JX988811	JX988839	-	JX988951	DQ235820	U06503
	Xiphophorus cortezi	male	394	Rio Axtla/Rio Panuco System						JX988923		JX988811	-	JX988867	-	-	-
	Xiphophorus malinche		K4	Rio Panuco basin in Hidalgo, collected by Kallmann (Meyer et al., 1994, 2006), detailed locality unkonwn	DQ235938	DQ235915	DQ235843	U06614	DQ235867	JX988930	JX988902	JX988818	JX988846	JX988874	JX988958	DQ235819	U06516
	Xiphophorus montezumae		421	Cascadas de Tamasopo, San Luis P	-	-	-	U06617	DQ235876	-	-	-	-	-	-	U06568	U06519
	Xiphophorus montezumae		581	El Salto, San Luis Potosí	-	-	-	-	-	-	-	JX988823	-	-	-	-	-
	Xiphophorus montezumae		k9	collected by Kallmann (Meyer et al., 1994, 2006), detailed locality unkonwn	DQ235947	DQ235924	DQ235852	-		JX988935	JX988907	JX988823	JX988851	JX988879	JX988963	DQ235818	U06520
	Xiphophorus montezumae		k10	collected by Kallmann (Meyer et al., 1994, 2006), detailed locality unkonwn	-	-	-	-	-	-	-	JX988823	-	-	-	U06570	U06521
	Xiphophorus montezumae		477	Meyer et al., 1994, detailed locality unkonwn	-	-	-	-	-	-	-	JX988823	-	-	-	-	-
	Xiphophorus montezumae		478	Meyer et al., 1994, detailed locality unkonwn	-	-	-	-	-	-	-	JX988823	-	-	-	-	-
	Xiphophorus multilineatus		k5	Rio Choy of Rio Panuco basin in San Luis Potosí, collected by Kallmann (Meyer et al., 1994, 2006), detailed locality unkonwn	DQ235945	DQ235922	DQ235850	U06618	DQ235874	JX988937	JX988909	JX988825	JX988853	JX988881	JX988965	DQ235829	U06522
	Xiphophorus nezahualcoyotl		430	Río El Salto, San Luis Potosí	DQ235948	DQ235925	DQ235853	U06619	DQ235877	JX988938	JX988910	JX988826	JX988854	JX988882	JX988966	DQ235817	U06523
	Xiphophorus nezahualcoyotl		XNE	Laboratory strain	-	-	-	-	-	-	-	-	-	-	-	U06575	U06524
	Xiphophorus nigrensis		isolate 3	Río Choy (Meyer et al., 1994, 2006), detailed locality unkonwn	DQ235933	DQ235910	DQ235838	U06620	DQ235862	JX988939	JX988911	JX988827	JX988855	JX988883	JX988967	U06577	U06526
	Xiphophorus nigrensis		isolate 4	Río Choy (Meyer et al., 1994, 2006), detailed locality unkonwn	-	-	-	U06621	-	JX988939	-	JX988827	-	JX988883	-	U06578	U06527
	Xiphophorus nigrensis		K8	Rio Choy (Meyer et al., 1994, 2006), detailed locality unkonwn	-	-	-	-	-	-	-	-	-	-	-	DQ235830	U06525
	Xiphophorus pygmaeus		641	Río Axtla, San Luis Potosí	-	DQ235913	-	U06622	DQ235865	JX988940	-	JX988828	-	JX988884	JX988968	U06580	U06529
	Xiphophorus pygmaeus		K7	Pánuco River system, collected by Kallmann (Meyer et al., 1994, 2006), detailed locality unkonwn	DQ235936	-	DQ235841	-		JX988940	JX988912	JX988828	JX988856	JX988884	JX988968	DQ235831	U06528
Southern swordtails	Xiphophorus alvarezi		K1	collected by Kallmann (Meyer et al., 1994, 2006), detailed locality unkonwn	-	DQ235921	-	U06593	DQ235873	JX988918	JX988890	JX988806	JX988834	JX988862	JX988946	U06541	U06493
	Xiphophorus alvarezi		K2	collected by Kallmann (Meyer et al., 1994, 2006), detailed locality unkonwn	DQ235944	-	DQ235849	U06594		JX988918	JX988890	JX988806	JX988834	JX988862	JX988946	DQ235833	U06494
	Xiphophorus clemenciae	male	643	Río Sarabia, Oaxaca	DQ235954	DQ235930	DQ235859	U06598	DQ235883	-	-	-	-	-	-	U06546	U06499
	Xiphophorus clemenciae		K3	Rio Coatzacoalcos basin, collected by Kallmann (Meyer et al., 1994, 2006), detailed locality unkonwn	DQ235954	DQ235930	-	U06599	-	-	JX988893	JX988809	-	JX988865	JX988949	U06546	U06498
	Xiphophorus clemenciae		X57	Río Grande	-	DQ235930	DQ235859	-	-	-	-	-	-	-	-	DQ235835	-
	Xiphophorus clemenciae		X58	Río Grande	-	DQ235930	DQ235859	-	-	-	-	-	-	-	-	DQ235835	-
	Xiphophorus clemenciae		X59	Río Grande	-	DQ235930	DQ235859	-	-	-	-	-	-	-	-	DQ235835	-
	Xiphophorus clemenciae		X60	Río Grande	-	-	DQ235859	-	-	-	-	-	-	-	-	DQ235835	-
	Xiphophorus clemenciae		X61	Río Grande	-	DQ235930	DQ235859	-	-	-	-	-	-	-	-	DQ235835	-
	Xiphophorus clemenciae		485	Rio Panuco basin in Hidalgo, collected by Kallmann (Meyer et al., 1994), detailed locality unkonwn	-	-	-	-	-	-	-	-	JX988837	JX988865	-	-	U06500
	Xiphophorus clemenciae		486	Rio Panuco basin in Hidalgo, collected by Kallmann (Meyer et al., 1994), detailed locality unkonwn	-	-	-	-	-	-	-	-	JX988837	JX988865	-	-	U06501
	Xiphophorus clemenciae		2212	Arroyo del Muerto, Jose Maria Morelos	-	-	-	-	-	JX988921	JX988893	-	-	-	JX988949	-	-
	Xiphophorus hellerii		698	Río Lancetilla, Honduras	DQ235943	DQ235920	DQ235848	U06606	DQ235872	-	-	JX988815	-	-	-	U06556	U06507
	Xiphophorus hellerii		iso1	Río Sarabia	-	-	-	U06607	-	JX988927	JX988899	JX988815	JX988843	JX988871	JX988955	U06557	U06508
	Xiphophorus hellerii		iso2	Río Coatzecoalcos	-	-	-	U06608	-	JX988927	JX988899	JX988815			JX988955	U06558	U06509
	Xiphophorus hellerii		X5	Laboratory strain	-	-	-	-	-	-	-	JX988815	JX988843	JX988871	JX988955	DQ235834	-
	Xiphophorus hellerii		X6	Laboratory strain	-	-	DQ235848	-	-	JX988927	-	JX988815	-	-	-	-	-
	Xiphophorus hellerii		2099	La Canada, Santa Domingo Petapa	-	-	-	-	-	-	JX988899	-	-	-	-	-	-
	Xiphophorus signum		719	Río Chaimaic, Guatemala	DQ235942	DQ235919	DQ235847	U06624	-	JX988941	JX988913	JX988829	JX988857	-	JX988969	DQ235832	U06531
	Xiphophorus signum		XS	Laboratory strain	-	-	-	U06623	DQ235871	-	-	uuu	JX988857	JX988885	JX988969	U06581	U06530
New species	Xiphophorus kallmani	male	1354/21	Laboratory strain	-	-	JX978419	JX988802	JX988798	JX988928	JX988900	JX988816	JX988844	JX988872	JX988956	JX988790	JX988794
	Xiphophorus kallmani	male	PN165	Laguna Catemaco, WLC 1354	-	JX978415	JX978419	JX988802	JX988798	-	JX988900	JX988816		JX988872	JX988956	JX988790	JX988794
	Xiphophorus kallmani	male	PN166	Laguna Catemaco, WLC 1354	-	JX978415	JX978419	JX988802	JX988798	-	-	JX988816	-	-	-	JX988790	JX988794
	Xiphophorus kallmani	female	PN167	Laguna Catemaco, WLC 1354	JX978411	JX978415	-	JX988802	-	-	-	JX988816	-	-	-	JX988790	JX988794
	Xiphophorus kallmani	female	PN168	Laguna Catemaco, WLC 1354	JX978411	-	JX978419	JX988802	-	JX988928	-	JX988816	-	-	-	JX988790	JX988794
	Xiphophorus kallmani	female	PN169	Laguna Catemaco, WLC 1354	JX978411	JX978415	-	JX988802	JX988798	-	JX988900	JX988816	-	-	-	JX988790	JX988794
	Xiphophorus mayae		2988L	Laboratory strain	JX978412	-	JX978420	JX988803	-	JX988931	-	uuu	JX988847	JX988875		JX988791	JX988795
	Xiphophorus mayae	male	PN160	Rio Dulce, WLC 1570, male	JX978412	-	JX978420	JX988803	-	JX988931	JX988903	-	JX988847	JX988875	JX988959	JX988791	JX988795
	Xiphophorus mayae	male	PN161	Rio Dulce, WLC 1570, male	JX978412	JX978416	JX978420	JX988803	-	JX988931	JX988903	JX988819	-	-	-	JX988791	JX988795
	Xiphophorus mayae	male	PN162	Rio Dulce, WLC 1570, male	-	JX978416	JX978420	JX988803	-	-	-	JX988819	JX988850	JX988875	-	JX988791	JX988795
	Xiphophorus mayae	female	PN163	Rio Dulce, WLC 1570	JX978412	-	JX978420	JX988803	-	JX988931	-	JX988819	-	-	-	JX988791	JX988795
	Xiphophorus mayae	female	PN164	Rio Dulce, WLC 1570	JX978412	JX978416	JX978420	JX988803	JX988799	JX988931	-	JX988819	-	-	-	JX988791	JX988795
	Xiphophorus mixei	male	PN062	Rio del Sol, San Marcos, pedigree 9508	JX978413	JX978417	JX978421	JX988804	JX988800	JX988934	JX988906	JX988822	JX988850	JX988878	JX988962	JX988792	JX988796
	Xiphophorus mixei	female	PN170	Rio del Sol, San Marcos, pedigree 9508	JX978413	JX978417	JX978421	JX988804	-	JX988934	JX988906	JX988822	-	JX988878	JX988962	JX988792	JX988796
	Xiphophorus monticolus		PN41	Rio del Sol, San Marcos, pedigree 9508	JX978414	JX978418	JX978422	JX988805	-	JX988936	JX988908	-	JX988852	JX988880	JX988964	JX988793	JX988797
	Xiphophorus monticolus	male	PN171	El Tejon, San Marcos, Stock Center	JX978414	JX978418	JX978422	JX988805	JX988801	JX988936	JX988908	JX988824	JX988852	JX988880	-	JX988793	JX988797
Outgroups	Priapella compressa		P75	Meyer et al., 1994, 2006, detailed locality unknown	DQ235931	DQ235908	DQ235836	U06590	DQ235860	JX988944	JX988916	JX988832	JX988860	JX988888	JX988972	DQ235812	U06490
	Priapella olmecae		P94	Meyer et al., 1994, 2006, detailed locality unknown	DQ235932	DQ235909	DQ235837	U06592	DQ235861	JX988945	JX988917	JX988833	JX988861	JX988889	JX988973	DQ235813	U06492

## Sheet: Accession number
BankIt1574394	Seq1D2kal	JX978411
BankIt1574394	Seq2D2may	JX978412
BankIt1574394	Seq3D2mix	JX978413
BankIt1574394	Seq4D2mon	JX978414
BankIt1575028	Seq1D8kal	JX978415
BankIt1575028	Seq2D8may	JX978416
BankIt1575028	Seq3D8mix	JX978417
BankIt1575028	Seq4D8mon	JX978418
BankIt1575028	Seq5T36kal	JX978419
BankIt1575028	Seq6T36may	JX978420
BankIt1575028	Seq7T36mix	JX978421
BankIt1575028	Seq8T36mon	JX978422
BankIt1575316	Seq1cytkall	JX988790
BankIt1575316	Seq2cytmaya	JX988791
BankIt1575316	Seq3cytmixe	JX988792
BankIt1575316	Seq4cytmont	JX988793
BankIt1576071	Seq1contkal	JX988794
BankIt1576071	Seq2contmay	JX988795
BankIt1576071	Seq3contmix	JX988796
BankIt1576071	Seq4contmon	JX988797
BankIt1576071	Seq1rag1kal	JX988798
BankIt1576071	Seq2rag1may	JX988799
BankIt1576071	Seq3rag1mix	JX988800
BankIt1576071	Seq4rag1mon	JX988801
BankIt1576071	Seq1xsrckal	JX988802
BankIt1576071	Seq2xsrcmay	JX988803
BankIt1576071	Seq3xsrcmix	JX988804
BankIt1576071	Seq4xsrcmon	JX988805
BankIt1576152	Seq1UNGalv	JX988806
BankIt1576152	Seq2UNGand	JX988807
BankIt1576152	Seq3UNGbir	JX988808
BankIt1576152	Seq4UNGcle	JX988809
BankIt1576152	Seq5UNGcon	JX988810
BankIt1576152	Seq6UNGcor	JX988811
BankIt1576152	Seq7UNGcou	JX988812
BankIt1576152	Seq8UNGeve	JX988813
BankIt1576152	Seq9UNGgor	JX988814
BankIt1576152	Seq10UNGhel	JX988815
BankIt1576152	Seq11UNGkal	JX988816
BankIt1576152	Seq12UNGmac	JX988817
BankIt1576152	Seq13UNGmal	JX988818
BankIt1576152	Seq14UNGmay	JX988819
BankIt1576152	Seq15UNGmey	JX988820
BankIt1576152	Seq16UNGmil	JX988821
BankIt1576152	Seq17UNGmix	JX988822
BankIt1576152	Seq18UNGmoz	JX988823
BankIt1576152	Seq19UNGmon	JX988824
BankIt1576152	Seq20UNGmul	JX988825
BankIt1576152	Seq21UNGnez	JX988826
BankIt1576152	Seq22UNGnig	JX988827
BankIt1576152	Seq23UNGpyg	JX988828
BankIt1576152	Seq24UNGsig	JX988829
BankIt1576152	Seq25UNGvar	JX988830
BankIt1576152	Seq26UNGxip	JX988831
BankIt1576152	Seq27UNGpco	JX988832
BankIt1576152	Seq28UNGpol	JX988833
BankIt1576152	Seq1POLBalv	JX988834
BankIt1576152	Seq2POLBand	JX988835
BankIt1576152	Seq3POLBbir	JX988836
BankIt1576152	Seq4POLBcle	JX988837
BankIt1576152	Seq5POLBcon	JX988838
BankIt1576152	Seq6POLBcor	JX988839
BankIt1576152	Seq7POLBcou	JX988840
BankIt1576152	Seq8POLBeve	JX988841
BankIt1576152	Seq9POLBgor	JX988842
BankIt1576152	Seq10POLBhel	JX988843
BankIt1576152	Seq11POLBkal	JX988844
BankIt1576152	Seq12POLBmac	JX988845
BankIt1576152	Seq13POLBmal	JX988846
BankIt1576152	Seq14POLBmay	JX988847
BankIt1576152	Seq15POLBmey	JX988848
BankIt1576152	Seq16POLBmil	JX988849
BankIt1576152	Seq17POLBmix	JX988850
BankIt1576152	Seq18POLBmoz	JX988851
BankIt1576152	Seq19POLBmon	JX988852
BankIt1576152	Seq20POLBmul	JX988853
BankIt1576152	Seq21POLBnez	JX988854
BankIt1576152	Seq22POLBnig	JX988855
BankIt1576152	Seq23POLBpyg	JX988856
BankIt1576152	Seq24POLBsig	JX988857
BankIt1576152	Seq25POLBvar	JX988858
BankIt1576152	Seq26POLBxip	JX988859
BankIt1576152	Seq27POLBpco	JX988860
BankIt1576152	Seq28POLBpol	JX988861
BankIt1576025	Seq1FENalv	JX988862
BankIt1576025	Seq2FENand	JX988863
BankIt1576025	Seq3FENbir	JX988864
BankIt1576025	Seq4FENcle	JX988865
BankIt1576025	Seq5FENcon	JX988866
BankIt1576025	Seq6FENcor	JX988867
BankIt1576025	Seq7FENcou	JX988868
BankIt1576025	Seq8FENeve	JX988869
BankIt1576025	Seq9FENgor	JX988870
BankIt1576025	Seq10FENhel	JX988871
BankIt1576025	Seq11FENkal	JX988872
BankIt1576025	Seq12FENmac	JX988873
BankIt1576025	Seq13FENmal	JX988874
BankIt1576025	Seq14FENmay	JX988875
BankIt1576025	Seq15FENmey	JX988876
BankIt1576025	Seq16FENmil	JX988877
BankIt1576025	Seq17FENmix	JX988878
BankIt1576025	Seq18FENmoz	JX988879
BankIt1576025	Seq19FENmon	JX988880
BankIt1576025	Seq20FENmul	JX988881
BankIt1576025	Seq21FENnez	JX988882
BankIt1576025	Seq22FENnig	JX988883
BankIt1576025	Seq23FENpyg	JX988884
BankIt1576025	Seq24FENsig	JX988885
BankIt1576025	Seq25FENvar	JX988886
BankIt1576025	Seq26FENxip	JX988887
BankIt1576025	Seq27FENpco	JX988888
BankIt1576025	Seq28FENpol	JX988889
BankIt1576025	Seq1G6PDalv	JX988890
BankIt1576025	Seq2G6PDand	JX988891
BankIt1576025	Seq3G6PDbir	JX988892
BankIt1576025	Seq4G6PDcle	JX988893
BankIt1576025	Seq5G6PDcon	JX988894
BankIt1576025	Seq6G6PDcor	JX988895
BankIt1576025	Seq7G6PDcou	JX988896
BankIt1576025	Seq8G6PDeve	JX988897
BankIt1576025	Seq9G6PDgor	JX988898
BankIt1576025	Seq10G6PDhel	JX988899
BankIt1576025	Seq11G6PDkal	JX988900
BankIt1576025	Seq12G6PDmac	JX988901
BankIt1576025	Seq13G6PDmal	JX988902
BankIt1576025	Seq14G6PDmay	JX988903
BankIt1576025	Seq15G6PDmey	JX988904
BankIt1576025	Seq16G6PDmil	JX988905
BankIt1576025	Seq17G6PDmix	JX988906
BankIt1576025	Seq18G6PDmoz	JX988907
BankIt1576025	Seq19G6PDmon	JX988908
BankIt1576025	Seq20G6PDmul	JX988909
BankIt1576025	Seq21G6PDnez	JX988910
BankIt1576025	Seq22G6PDnig	JX988911
BankIt1576025	Seq23G6PDpyg	JX988912
BankIt1576025	Seq24G6PDsig	JX988913
BankIt1576025	Seq25G6PDvar	JX988914
BankIt1576025	Seq26G6PDxip	JX988915
BankIt1576025	Seq27G6PDpco	JX988916
BankIt1576025	Seq28G6PDpol	JX988917
BankIt1576025	Seq1GNGalv	JX988918
BankIt1576025	Seq2GNGand	JX988919
BankIt1576025	Seq3GNGbir	JX988920
BankIt1576025	Seq4GNGcle	JX988921
BankIt1576025	Seq5GNGcon	JX988922
BankIt1576025	Seq6GNGcor	JX988923
BankIt1576025	Seq7GNGcou	JX988924
BankIt1576025	Seq8GNGeve	JX988925
BankIt1576025	Seq9GNGgor	JX988926
BankIt1576025	Seq10GNGhel	JX988927
BankIt1576025	Seq11GNGkal	JX988928
BankIt1576025	Seq12GNGmac	JX988929
BankIt1576025	Seq13GNGmal	JX988930
BankIt1576025	Seq14GNGmay	JX988931
BankIt1576025	Seq15GNGmey	JX988932
BankIt1576025	Seq16GNGmil	JX988933
BankIt1576025	Seq17GNGmix	JX988934
BankIt1576025	Seq18GNGmoz	JX988935
BankIt1576025	Seq19GNGmon	JX988936
BankIt1576025	Seq20GNGmul	JX988937
BankIt1576025	Seq21GNGnez	JX988938
BankIt1576025	Seq22GNGnig	JX988939
BankIt1576025	Seq23GNGpyg	JX988940
BankIt1576025	Seq24GNGsig	JX988941
BankIt1576025	Seq25GNGvar	JX988942
BankIt1576025	Seq26GNGxip	JX988943
BankIt1576025	Seq27GNGpco	JX988944
BankIt1576025	Seq28GNGpol	JX988945
BankIt1576025	Seq1TP53alv	JX988946
BankIt1576025	Seq2TP53and	JX988947
BankIt1576025	Seq3TP53bir	JX988948
BankIt1576025	Seq4TP53cle	JX988949
BankIt1576025	Seq5TP53con	JX988950
BankIt1576025	Seq6TP53cor	JX988951
BankIt1576025	Seq7TP53cou	JX988952
BankIt1576025	Seq8TP53eve	JX988953
BankIt1576025	Seq9TP53gor	JX988954
BankIt1576025	Seq10TP53hel	JX988955
BankIt1576025	Seq11TP53kal	JX988956
BankIt1576025	Seq12TP53mac	JX988957
BankIt1576025	Seq13TP53mal	JX988958
BankIt1576025	Seq14TP53may	JX988959
BankIt1576025	Seq15TP53mey	JX988960
BankIt1576025	Seq16TP53mil	JX988961
BankIt1576025	Seq17TP53mix	JX988962
BankIt1576025	Seq18TP53moz	JX988963
BankIt1576025	Seq19TP53mon	JX988964
BankIt1576025	Seq20TP53mul	JX988965
BankIt1576025	Seq21TP53nez	JX988966
BankIt1576025	Seq22TP53nig	JX988967
BankIt1576025	Seq23TP53pyg	JX988968
BankIt1576025	Seq24TP53sig	JX988969
BankIt1576025	Seq25TP53var	JX988970
BankIt1576025	Seq26TP53xip	JX988971
BankIt1576025	Seq27TP53pco	JX988972
BankIt1576025	Seq28TP53pol	JX988973
