# Supplementary material for: Comprehensive phylogenetic analysis of all species of swordtails and platies (Pisces: Genus Xiphophorus) uncovers a hybrid origin of a swordtail fish, Xiphophorus monticolus, and demonstrates that the sexually selected sword originated in the ancestral lineage of the genus, but was lost again secondarily
Source: BMC Evol Biol. 2013 Jan 29;13:25. doi: 10.1186/1471-2148-13-25 (PMC3585855; doi:10.1186/1471-2148-13-25)
Supplement: Additional file 9 — DNA sequence alignment of two mitochondrial and eleven nuclear loci. [file 1471-2148-13-25-S9.nxs]

[mitochondrial loci]

#NEXUS 

Begin data;
	Dimensions ntax=28 nchar=1239;
	Format datatype=dna gap=- missing=?;
	Matrix
alvarezi   ATGGCCAACCTACGAAAGACCCACCCTCTCTTAAAAATTGCAAACGACATGCTAGTGGACCTCCCTGCACCCGTAAACATCTCAGCCTGATGAAACTTTGGCTCCCTTCTAGGACTTTGCCTTATTACCCAAATTTTAACCGGCCTATTTCTAGCAATACACTACACCTCTGACATCTCCATGGCATTTTCCTCCGTGACCCATATTTGCCGAGATGTAAACTACGGCTGGCTCATCCGAAATGTTCACGCCAACGGGGCCTCCTTCTTTTTCATTTGCATTTACCTCCACATCGGACGAGGCCTATACTATGGCTCCTACCTCTATAAGGAAACATGAAACATTGGCGTCATCCTCTTCTTAAAGTAGTGTAACCCTACATTAATGAAAAATTCAAAA-TTGTAGGGACTTAACCACATTATACACATCAAATAAATATGAAGGTAGACATAAACCACTAAATTTCAAATTCCATTA-AA-ATGTTAAAAA-GATGACGATATTGAATTGCCCTACCACAACTCTCATCCGTCTAGATATACCAGGACTCACCACCCCTGCAAGTAAGAGTCAAATGCAGTAAGAGACCACCATCAGTTGATTCCTTAATGTACACGTTTATTGATGGTCAAGGACAAAAATCGTGAGGGTAGCACACAGTGAACTATTCCTGGCATTTGGTTCCTATTTCAGGTCCATCAATTGAATACATTCCCCTAACATTTCCTGACGCTTGCATAAGTTAATGGTGGAGTACATACTCCTCGTTACCCACCATGCCGAGCCTTCACTCTATAGGGCTACTGGTATTTTTTTTCTATTTCCTTTCATCTGGCATTTCACAGTGCATACAGAAATGTTATATTAAGGTTGAACATTTCCTTGCCCGGCGGAAAATGTATGAATGTAATTAAACTTTCATTTATGAATTGCATAACTGATATCAAGAGCATAAAGTATTATTTTTCCCCCTGACTTTCCTGTCAAGCGCCCCTCTCGGCTTTTACGGGCCAAAACCCCCCCTCCCCCCTTAAACTCGTGAGATTCCATTGTGTCTGCAAACCCCCC-GGAAACAGAGCAAATCTTACTAGTTTTATCCCTTTTCAAATTTTT--GTTCACTTGTATTTTTGTGTGTTTGTAATATTTACAATATTACAAATGCTAGTGTAGCTTAACGTAAAGCATAACACTGAAGATGTTAAGACGAACCCTACAAAGTTCCACAGGCACAAAAG
andersi    ATGGCCAATCTACGAAAAACCCACCCTCTCTTAAAAATCGCAAACGATATACTGGTAGACCTCCCCGCACCCGTAAACATCTCAGCCTGATGAAACTTTGGCTCCCTTCTAGGACTTTGTCTTATTACCCAAATTTTAACCGGCCTATTCCTAGCAATACACTACACCTCCGACATCTCCATAGCATTTTCCTCCGTGGCCCACATTTGTCGAGATGTAAACTACGGCTGACTCATCCGAAATGTACACGCCAACGGAGCCTCCTTCTTTTTCATTTGCATTTACCTCCACATCGGACGAGGCCTATACTATGGCTCCTACCTCTATAAAGAGACATGAAACATCGGCGTCATCCTCTTC???????????????CCTACATTAATGAAAAATTCAAAA-TTGTAGGAACTTAACCACATTATATACATCAAATAAATATGAAGGTAGACATAAACCACTAAACTTTAAATTCCAATA-AACATGTTAAAAA-GATGACGATATTGAATTGTCCTATCATAACTCTCATCTGTCTAGATATACCAGGACTCACCACCTCTGCAAGTAAGAGTCAAATGCAGTAAGAGACCACCATCAGTTGATTCCTTAATATACACGTTTATTGATGGTCAAGGACAAAAATCGTGGGGGTAGCACACAGTGAACTATTCCTGGCATTTGGTTCCTATTTCAGGTCCATCAATTGAACACATTCCCCTAACATTTCCTGACGCTTGCATAAGTTAATGGTGGAATACATACTCCTCGTTACCCACCAAGCCGAGCCTTCACTCTATAGGGCTACTGGTATTTTTTTTCTATTTCCTTTCACTTGACATTTCACAGTGCATACAGAAATGTTATATTAAGGTTGAACATTTCCTTGCCCGGCGGAAAATGTATGAATGTAATTAAACTTTCATTTATGAATTGCATAACTGATATCAAGAGCATAAAGTATTATTATTTCCCCTAACTTTCCTGTCAATCGCCCCTCTCGGCTTTTACGGGCCAAAACCCCCCCTCCCCCCTTAAACTCGTGAGATTCCATTGTGTCTGCAAACCCCCC-GGAAACAGAGCAAATCTTACTAGTTTTATCCCTTTTCAAATGTTT--GTTCATTTGTATTTTTGTGTGTTTGTAATATTTACAATATTACAAATGCTAGTGTAGCTTAACGTAAAGCATAACACTGAAGATGTTAAGACGAACCCTACAAAGTTCCACAGGCACAAAAG
birchmanni ATGGCCAACCTACGAAAAACCCACCCCCTCTTAAAAATTGCAAACCACATGCTGGTAGACCTCCCTGCACCCGTAAACATCTCAGCCTGATGAAACTTTGGCTCCCTTTTAGGGCTCTGCCTTATTACCCAAATCTTAACCGGCCTATTCCTGGCAATACACTATACCTCAGACATCTCCATAGCATTTTCCTCCGTGGCCCATATCTGCCGAGATGTAAATTACGGCTGACTCATCCGAAATGTACACGCCAACGGAGCCTCCTTCTTTTTCATTTGCATTTATCTCCACATCGGACGAGGCCTATACTATGGCTCCTACCTCTATAAAGAAACATGAAACATTGGCGTCATCCTATTCTTAAAGTGATGTAATCCTACATTAATGAAA-AATCAAAAGTTATAAGAACTTAAATACATTATAT-CATCAAATAAATATGAAGGTAGACATAAACCACTAAACTTCAAACTCCATTA-AATATGTTATAAA-AATGACGATATTGAATTGTCCTATCATAACTCTCATCAGTCTAGATATACCAGGACTCACCACCTCTGCAAGTCAGAGTCAAATGTAGTAAGAGACCACCATCAGTTGATTTCTTAATGTACACGTTTATTGATGGTCAAGGACAAAAATCGTGGGGGTAGCACACAGTGAACTATTCCTGGCATTTGGTTCCTATTTCAGGTTCATCAATTGAATACATTCCCCTAACATTTCCTGACGCTTGCATAAGTTAATGGTGGAGTACATACTCCTCGTTACCCACCATGCCGAGCATTCACTCTATAGGGCTACTGGTATCTTTTTTCTATTTCCTTTCACTTGACATTTCAGAGTGCATACAGAAATGTTATATTAAGGTAGAACATTTCCTTGCCCGGCGGAAAATGTATGAATGTAATTAAACTTTTATTTATGAATTGCATAACTGATATCAAGAGCATAAAGTATTATTTTTCCCCCTGACTTTCCTGTCAAGCACCCCTCTCGGCTTTTACGGGCCAAAACCCCCCCTCCCCC-TTAAACTCGTGAGATTCCATTGTGTCTGCAAACCCCCC-GGAAACAGAGCAAATCTTACTAGTTTTATCCCTTCTCAAATTTTT--GTTCACTTGTATTTTTATGTGTTTGTAATATTTACAATATTACAAATGCTAGTGTAGCTTAACGTAAAGCATAACACTGAAGATGTTAAGATGAACCCTACAAAGTTCCACAGGCACAAAAG
clemenciae ATGGCCAGCCTACGAAAAACCCACCCTCTCTTAAAAATTGCAAACGGCATGCTAGTGGACCTCCCCGCACCCGTAAACATCTCGGCCTGATGAAACTTTGGCTCCCTCCTAGGGCTTTGTCTTATTACCCAAATTTTAACCGGCCTATTTCTAGCAATACACTACACCTCTGATATCTCCATAGCATTTTCCACCGTAGCCCACATTTGCCGAGATGTAAATTACGGCTGACTCATCCGGAATGTACACGCCAATGGGGCCTCTTTCTTTTTCTTTTGCATTTACCTCCACATCGGGCGAGGCCTATACTATGGCTCTTACCTCTACAAAGAAACATGAAACATTGGTGTCATC??????TTAAAGTAGTGTAACCCTACATTAGTGAAAAATTCAAAA-TTGTAGGAATATAACCACATTATATACATCAAATAAATATGAAGGTAGACATAAACCACTAAACTTCAAATTCCATTT-AATATGTTAAAAA-GATGACGATATTGAATTGTCCTATCATAACTCTCATCCGTCTAGATATACCAGGACTCACCACCCCTGCAAGTAAGAGTCAGATGCAGTAAGAGACCACCATCAGTTGATTCCTTAATGTACACGTTTATTGATGGTCAAGGACAAAAATCGTGGGGGTAGCACACAGTGAATTATTCCTGGCATTTGGTTCCTATTTCAGGTCCATCAATTGAACACATTCCCCTAACATTTCCTGACGCTTGCATAAGTTAATGGTGGAATACATACTCCTCGTTACCCACCATGCCGAGCTTTCACTCTATAGGGCTACTGGTATTTTTTTTCTATTTCCTTTCACTTGGCATTTCACAGTGCATACAGAAATGTTATATTAAGGTTGAACATTTCCTTGCCCGGCGGAAAATGTATGAATGTAATTAAACTTTCATTTATGAATTGCATAACTGATATCAAGAGCATAAAGTATTATTTTTCCCCCTGACTTTCCTGTCAAGCGCCCCTCTCGGCTTTTATGGGCCAAAACCCCCCCTCCCCCCTTAAACTCGTGAGATTCCATTGTGTCTGCAAACCCCCC-GGAAACAGAGCAAATCTTACTAGTTTTATCCCTTTTCAAATTTTT--GTTCACTTGTATTTTTGTGTGTTTGTAATATTTACAATATTACAAATGCTAGTGTAGCTTAACGTAAAGCATGACACTGAAGATGTTAAGACGAACCCTACAAAGTTCCACAGGCACAAAAG
continens  ATGGCCAACCTACGAAAAACCCACCCCCTCTTAAAAATTGCAAACCACATGCTAGTTGATCTCCCTGCACCCGTAAACATCTCAGCCTGATGAAACTTTGGCTCCCTTCTAGGACTTTGCCTTATTACCCAAATCTTAACCGGCCTGTTTCTAGCAATACATTACACCTCTGACATCTCCATGGCATTTTCCTCTGTAGCCCACATTTGCCGAGATGTAAACTACGGCTGACTCATCCGAAATGTACACGCCAACGGAGCCTCCTTCTTTTTCATTTGCATTTACCTGCACATTGGACGAGGCTTATACTATGGCTCCTACCTCTATAAAGAGACATGAAACATTGGCGTGATCCTCTTCTTAAAGTGATGTAACTCTACATTAATGAAA-AATCAAAA-T-ATAGGAACTTAAATACATTACACATATCAAATAAATATGAAGGTAGACATAAACCATTAAATTTCAAATTTCACTA-AACATGTTGAAAA-AATGACGATATTGAATTGTCCTATCATAACTCTCATCAGTCTAGATATACCAGGACTCACCACCTCTGCAAGTAAGAGTCAAATGCAGTAAGAGACCACCATCAGTTGATTTCTTAATGTACACGTTTATTGATGGTCAAGGACAAAAATCGTGGGGGTCGCACACAGTGAACTATTCCTGGCATTTGGTTCCTATTTCAGGTCCATCAATTGAATACATTCCCCTAACATTTCTTGACGCTTGCATAAGTTAATGGTGGAGTACATACTCCTCGTTACCCACCATGCCGAGCCTTCACTCTATAGGGCTACTGGTATCTTTTTTCTATTTCCTTTCACCTGACATTTCAGAGTGCATACAAAAATGTTATATTAAGGTAGAACATTTCCTTGCCCGC-GGAAAATGTATGAATGTAATTAAACTTTCATTTATGAATTGCATAACTGATATCAAGAGCATAAAGTATCATTATTTCCCCTAACTTTCCTATCAAGCACCCCTCTCGGCTTTTACGGGCCAAAACCCCCCCTCCCCCCTTAAACTCGTGAGATTCCATTGTGTCTGCAAACCCCCC-GGAAACAGAGCAAACCTTACTAGTTTTA-CCCA-ATCAAATTTTT--GTTCACTTGTATTTTTATGTATTTGTAATATTTACAATATTACAAATGCTAGTGTAGCTTAACGTAAAGCATAACACTGAAGATGTTAAGACGAACCCTACAAAGTTCCACGGGCACAAAAG
cortezi    ?TGGCCAACCTACGAAAAACCCACCCCCTCTTAAAAATTCCAAACGACATGCTAGTTGACCTCCCTGCACCCGTAAACATCTCAGCCTGATGAAACTTTGGCTCCCTTCTAGGACTTTGCCTTGTTACCCAAATCTTAACCGGCCTATTTCTAGCAATACACTACACCTCTGATATCTCCATGGCATTTTCCTCCGTGGCCCATATTTGCCGAGATGTAAACTACGGCTGACTCATCCGAAATGTACACGCCAACGGAGCCTCCTTCTTTTTCATCTGCATTTACCTCCACATCGGACGAGGCCTATACTATGGCTCCTACCTTTATAAAGAGACATGAAACATTGGCGTCATCCTCTTCTTAGAGTAATGTAACTCTACATTAATGAAA-AATCAAAA-TTATAGGAACTTAAATACATTACAC-CATCAAATAAATATGAAGGTAGACATAAACCATTGAATTTTAAATTTCATTA-AACATGTTAAAAA-AATGACGATATTGAATTGCCCTATCACAACTCTCATCAGTCTAGATATACCAGGACTCACCACCTCTGCAAGTAAGAGTCAAATGCAGTAAGAGACCACCATCAGTTGATTTCTTAATGTACACGTTTATTGATGGTCACGGACAAAAATCGTGGGGGTCGCACACAGTGAACTATTCCTGGCATTTGGTTCCTATTTCAGGTCCATCAATTGAATACATTCCCCTAACATTTCTTGACGCTTGCATAAGTTAATGGTGGAGTACATACTCCTCGTTACCCACCATGCCGAGCCTTCACTCTATAGGGCTACTGGTATCTTTTTTCTATTTCCTTTCACCTGACATTTCAGAGTGCATACAGAAATGTTATATCAAGGTTGAACATTTCCTTGCCCGGCGGAAAATGTATGAATGTAATTAAACTTTTATTTATGAATTGCATAACTGATATCAAGAGCATAAAGTATCATTTTTTCCCCTGACTTTCCTATCAAGCACCCCTCTCGGCTTTTGCGGGCCAAAACCCCCCCTCCCCCCTTAAACTCGTGAGATTCCATTGTGTGTGCAAACCCCCC-GGAAACAGAGCAAATCTTACTAGTTTTATCCCTTCTCAAATTTTT--GTTCACTTGTATTTTTATGTGTTTGTAATATTTACAATATTACAAATGCTAGTGTAGCTTAACGTAAAGCATAACACTGAAGATGTTAAGACGAACCCTACAAAGTTCCACGGGCAC?????
couchianus ATGGCCAACCTACGAAAAACCCACCCTCTCTTAAAAATTGCAAACGACATGCTAGTCGACCTCCCCGCGCCCGTAAACATCTCAGCCTGATGAAACTTTGGCTCCCTCCTAGGACTTTGTCTTATTACCCAAATTTTAACCGGCCTATTTCTAGCAATACACTACACCTCTGATATCTCCATAGCATTTTCCTCCGTAGCCCACATTTGCCGAGATGTAAACTACGGCTGACTCATCCGAAATGTGCACGCCAACGGAGCCTCCTTCTTTTTCATCTGCATTTACCTCCACATTGGACGAGGCCTATACTACGGCTCTTACCTCTATAAAGAGACATGGAACATTGGCGTCATCCTCTTCTTAAAGTAGTGTAACCCTACATTAATGAAAAATTCAAAA-TTGTAGGAATATAACCACATTATATATATCAAATAAATATGAAGGTAGACATAAACCACTAAACTTCAAATTCCATTT-AATATGTTAAAAA-GATGACGATATTGAATTGCCCTATCATAACTCTCATCCGTCTAGATATACCAGGACTCACCACCCCTGCAAGTCAGAGTCAAATGCAGTAAGAGACCACCATCAGTTGATTCCTTAATGTACACGTTTATTGATGGTCAAGGACAAAAATCGTGGGGGTAGCACACAGTGAATTATTCCTGGCATTTGGTTCCTATTTCAGGTCCATCAATTGAACACATTCCCCTAACATTTCCTGACGCTTGCATAAGTTAATGGTGGAATACATACTCCTCGTTACCCACCATGCCGAGCTTTCACTCTATAGGGCTACTGGTATTTTTTTTCTATTTCCTTTCACTTGGCATTTCACAGTGCATACAGAAATGTTATATTAAGGTTGAACATTTCCTTGCCCGACGGAAAATGTATGAATGTAATTAAACTTTCATTTATGAATTGCATAACTGATATCAAGAGCATAAAGTATTATTTTTCCCCCTGACTTTCCTGTCAAGCGCCCCTCTCGGCTTTTACGGGCCAAAACCCCCCCTCCCCCCTTAAACTCGTGAGATTCCATTGTGTCTGCAAACCCCCC-GGAAACAGAGCAAATCTTACTAGTTTTATCCCTTTTCAAATTTTT--GTTCACTTGTATTTTTGTGTGTTTGTAATATTTACAATATTACAAATGCTAGTGTAGCTTAACGTAAAGCATAACACTGAAGATGTTAAGACGAACCCTACAAAGTTCCACAAGCACAAAAG
evelynae   ATGGCCAACCTACGAAAAACCCACCCACTCTTAAAAATTGCAAACGACATGCTAGTGGACCTCCCCGCACCCGTAAACATCTCAGCCTGATGAAACTTTGGCTCCCTCCTAGGACTTTGTCTTATTACCCAAATTTTAACCGGCCTATTTCTAGCAATACACTACACCTCTGACATCTCCATAGCATTCTCCTCCGTAGCCCACATTTGCCGAGATGTAAACTACGGCTGACTCATCCGAAATGTACACGCCAACGGAGCCTCCTTCTTTTTCATTTGCATTTACCTCCACATCGGACGAGGCCTATACTATGGCTCTTACCTCTACAAAGAGACATGAAACATTGGCGTCATCCTCTTCTTAAAGTAGTGTAACCCTACATTAATGAAAAATTCAAAA-TTGTAGGAATATAACCACATTATATATATCAAATAAATATGAAGGTAGACATAAACCACTAAATTTCAAATTCCATTT-AATATGTTAAAAA-GATGACGATATTGAATTGTCCTATCATAACTCTCATCTGTCTAGATATACCAGGACTCACCACCCCTGCAAGTCAGAGTCAAATGTAGTAAGAGACCACCATCAGTTGATTCCTTAATGTACACGTTTATTGATGGTCAAGGACAAAAATCGTGGGGGTAGCACACAGTGAATTATTCCTGGCATTTGGTTCCTATTTCAGGTCCATCAATTGAACACATTCCCCTAACATTTCCTGACGCTTGCATAAGTTAATGGTGGAGTACATACTCCTCGTTACCCACCATGCCGAGCATTCACTCTATAGGGCTACTGGTATTTTTTTTCTATTTCCTTTCACTTGGCATTTCACAGTGCATACAGAAATGTTATATTAAGGTTGAACATTTCCTTGCCCGACGGAAAATGTATGAATGTAATTAAACTTTCATTTATGAATTGCATAACTGATATCAAGAGCATAAAGTATTATTTTTCCCCCTGACTTTCCTGTCAAGCGCCCCTCTCGGCTTTTACGGGCCAAAACCCCCCCTCCCCCCTTAAACTCGTGAGATTCCATTGTGTCTGCAAACCCCCC-GGAAACAGAGCAAATCTTACTAGTTTTATCCCTTTTCAAATTTTT--GTTCACTTGTATTTTTGTGTGTTTGTAATATTTACAATATTACAAATGCTAGTGTAGCTTAACGTAAAGCATAACACTGAAGATGTTAAGACGAACCCTACAAAGTTCCACAAGCACAAAAG
gordoni    ATGGCCAACCTACGAAAAACCCACCCTCTCTTAAAAATCGCAAACGACATGCTAGTCGACCTCCCCGCGCCCGCAAACATCTCAGCCTGATGAAACTTTGGCTCCCTCCTAGGACTTTGTCTTATTACCCAAATTTTAACCGGCCTATTTCTAGCAATACACTACACCTCTGATATCTCCATAGCATTTTCCTCCGTAGCCCACATTTGCCGAGATGTAAACTACGGCTGACTCATCCGAAATGTGCACGCCAACGGAGCCTCCTTCTTTTTCATCTGCATTTACCTCCACATTGGACGAGGCCTATACTATGGCTCTTACCTCTATAAAGAGACATGGAACATTGGCGTCATCCTCTTCTTAAAGTAGTGTAACCCTACATTAATGAAAAATTCAAAA-TTGTAGGAATATAACCACATTATACATATCAAATAAATATGAAGGTAGACATAAACCACTAAACTTCAAATTCCATTT-AATATGTTAAAAA-GATGACGATATTGAATTGCCCTATCATAACTCTCATCCGTCTAGATATACCAGGACTCACCACCCCTGCAAGTCAGAGTCAAATGTAGTAAGAGACCACCATCAGTTGATTCCTTAATGTACACGTTTATTGATGGTCAAGGACAAAAATCGTGGGGGTAGCACACAGTGAATTATTCCTGGCATTTGGTTCCTATTTCAGGTCCATCAATTGAACACATTCCCCTAACATTTCCTGACGCTTGCATAAGTTAATGGTGGAATACATACTCCTCGTTACCCACCATGCCGAGCTTTCACTCTATAGGGCTACTGGTATTTTTTTTCTATTTCCTTTCACTTGGCATTTCACAGTGCATACAGAAATGTTATATTAAGGTTGAACATTTCCTTGCCCGACGGAAAATGTATGAATGTAATTAAACTTTCATTTATGAATTGCATAACTGATATCAAGAGCATAAAGTATTATTTTTCCCCCTGACTTTCCTGTCAAGCGCCCCTCTCGGCTTTTACGGGCCAAAACCCCCCCTCCCCCCTTAAACTCGTGAGATTCCATTGTGTCTGCAAACCCCCC-GGAAACAGAGCAAATCTTACTAGTTTTATCCCTTTTCAAATTTTT--ATTCACTTGTATTTTTGTGTGTTTGTAATATTTACAATATTACAAATGCTAGTGTAGCTTAACGTAAAGCATAACACTGAAGATGTTAAGACGAACCCTACAAAGTTCCACAAGCACAAAAG
hellerii   ATGGCCAACCTACGAAAAACCCACCCTCTCTTAAAAATTGCAAACGACATGCTAGTGGACCTCCCTGCACCCGTAAACATCTCAGCCTGATGAAACTTTGGCTCCCTCCTAGGACTTTGCCTTATTACCCAAATTTTAACCGGCCTATTTCTAGCAATACACTACACCTCCGACATCTCCATGGCATTTTCCTCCGTGGCCCATATTTGCCGAGATGTAAACTACGGCTGGCTCATCCGAAATGTTCACGCCAACGGAGCCTCCTTCTTTTTCATTTGCATTTACCTCCACATCGGACGGGGCCTATACTATGGCTCCTACCTCTATAAGGAAACATGAAACATTGGCGTCATCCTCTTCTTAAAGTAGTGTAACCCTACATTAATGAAAAATTCAAAA-TTGTAGGGACTTAACCACATTATATACATCAAATAAATATGAAGGTAGACATAAACCACTAAATTTCAAATTCCATTA-AA-ATGTTAAAAA-GATGACGATATTGAATTGTCCTACCACAACTCTCATCTGTCTAGATATACCAGGACTCACCACCCCTGCAAGTAAGAGTCAAATGCAGTAAGAGACCACCATCAGTTGATTCCTTAATGTACACGTTTATTGATGGTCAAGGACAAAAATCGTGGGGGTAGCACACAACTATTCCTGGCTGGCATTTGGTTCCTATTTCAGGTTCATCAATTGAACACATTCCCCTAACATTTCCTGACGCTTGCATAAGTTAATGGTGGAATACATACTCCTCGTTACCCACCATGCCGAGCTTTCACTCTATAGGGCTACTGGTATTTTTTTTCTATTTCCTTTCACTTGGCATTTCACAGTGCATACAGAAATGTTATATTAAGGTTGAACATTTCCTTGCCCGGCGGAAAATGTATGAATGTAATTAAACTTTCATTTATGAATTGCATAACTGATATCAAGAGCATAAAGTATTATTTTTCCCCCTGACTTTCCTGTCAAGCGCCCCTCTCGGCTTTTACGGGCCAAAACCCCCCCTCCCCCCTTAAACTCGTGAGATTCCATTGTGTCTGCAAACCCCCC-GGAAACAGAGCAAATCTTACTAGTTTTATCCCTTTTCAAATTTTT--GTTCACTTGTATTTTTGTGTGTTTGTAATATTTACAATATTACAAATGCTAGTGTAGCTTAACGTAAAGCATAACACTGAAGATGTTAAGACGAACCCTACAAAGTTCCACAGGCACAAAAG
kallmani   ATGGCCAACCTACGAAAAACCCACCCTCTCTTAAAAATTGCAAACGACATGCTAGTGGACCTCCCTGCACCCGTAAACATCTCAGCCTGATGAAACTTTGGCTCCCTTCTAGGACTTTGCCTTATTACCCAAATTTTAACCGGCCTATTTCTAGCAATACACTACACCTCTGACATCTCCATAGCATTTTCCTCCGTGGCCCATATTTGCCGAGATGTAAACTACGGCTGACTCATCCGAAATGTTCACGCCAACGGAGCCTCCTTCTTTTTCATTTGCATTTACCTCCACATCGGACGAGGTCTATACTATGGCTCCTACCTCTATAAGGAAACATGAAACATTGGCGTCATCCTCTTCTTAAAGTGGTGTAACCCTACATTAATGAAAAATTCAAAA-TTGTAGGGACTTAACCACATTATATACATCAAATAAATATGAAGGTAGACATAAACCACTAAACTTCAAATTCCATTA-AA-GTGTTAAAAA-GATGACGATATTGAATTGTCCTACCACAACTCTCATCTGTCTAGATATACCAGGACTCACCACCCCTGCAAGTAAGAGTCAAATGCAGTAAGAGACCACCATCAGTTGATTCCTTAATGTACACGTTTATTGATGGTCAGGGACAAAAATCGTGGGGGTAGCACACAGTGAACTATTCCTGGCATTTGGTTCCTATTTCAGGTCCATCAATTGAATACATTCCCCTAACATTTCCTGACGCTTGCATAAGTTAATGGTGGAGTACAT-CTCCTCGTTACCCACCATGCCGAGCCTTCACTCTATAGGGCTACTGGTATTTTTTTTCTATTTCCTTTCACCTGGCATTTCACAGTGCATACAGAAATGTTATATTAAGGTTGAACATTTCCTTGCCCGGCGGAAAATGTATGAATGTAATTAAACTTTTATTTATGAATTGCATAACTGATATCAAGAGCATAAAGTATTATTTTTCCCCCTGACTTTCCTGTCAAGCGCCCCTCTCGGCTTTTACGGGCCAAAACCCCCCCTCCCCCCTTAAACTCGTGAGATTCCATTGTGTCTGCAAACCCCCC-GGAAACAGAGCAAATCTTACTAGTTTTATCCCTTTTCAAATTTTT--GTTCACTTGTATTTTTGTGTGTTTGTAATATTTACAATATTACAAATGCTAGTGTAGCTTAACGTAAAGCATAACACTGAAGATGTTAAGACGAACCCTACAAAGTTCCACAGGCACAAAAG
maculatus  ATGGCCAACCTACGAAAAACCCACCCTCTCTTAAAAATTGCAAACGATATGCTAGTGGACCTCCCTGCACCCGTAAACATCTCAGCCTGATGAAACTTTGGCTCCCTTCTAGGACTTTGCCTTATTACCCAAATTTTAACCGGCCTATTTCTAGCAATACACTACACCTCTGACATCTCCATAGCATTTTCCTCCGTAGCCCACATTTGCCGAGATGTAAACTACGGCTGACTTATCCGAAATGTACACGCCAACGGAGCCTCCTTCTTTTTCATTTGCATTTACCTCCACATYGGACGAGGCCTGTACTACGGCTCTTACCTCTATAAAGAAACATGAAACATTGGCGTCATCCTCTTCTTAAAGTAGTGTAACCCTACATTAATGAAAAATTCAAAA-TTGTAGGAATATAACCACATTATATACATCAAATAAATATGAAGGTAGACATAAACCACTTAACTTCAAATTCCATTA-AACGTGTTAAAAA-GATGACGATATTGAATTGTCCTATCATAACTCTCATCCGTCTAGATATACCAGGACTCACCACCTCTGCAAGTAAGAGTCAAATGCAGTAAGAGACCACCATCAGTTGATTCCTTAATGTACACGTTTATTGATGGTCAAGGACAAAAATCGTGGGGGTAGCACACAGTGAACTATTCCTGGCATTTGGTTCCTATTTCAGGTCCATCAATTGAATACATTCCCCTAACATTTCCTGACGCTTGCATAAGTTAATGGTGGAATACATACTCCTCGTTACCCACCATGCCGAGCTTTCACTCTATAGGGCTACTGGTATTTTTTTTCTATTTCCTTTCACTTGACATTTCACAGTGCATACAGAAATGTTATATCAAGGTTGAACATTTCCTTGCCCGGCGGAAAATGTATGAATGTAATTAAACTTTCATTTATGAATTGCATAACTGATATCAAGAGCATAAAGTATTATTTTTCCCCCTGACTTTCCTGTCAAGCGCCCCTCTCGGCTTTTGCGGGCCAAAACCCCCCCTCCCCCCTTAAACTCGTGAGATTCCATTGTGTCTGCAAACCCCCC-GGAAACAGAGCAAATCTTACTAGTTTTATCCCTTTTCAAATTTTT--GTTCACTTGTATTTGTGTGTGTTTGTAATATTTACAATATTACAAATGCTAGTGTAGCTTAACGTAAAGCATAACACTGAAGATGTTAAGACGAACCCTACAAAGTTCCACGGGCACAAAAG
malinche   ATGGCCAACCTACGAAAAACCCACCCCCTCTTAAAAATTGCAAACCACATGCTAGTTGACCTCCCTGCACCCGTAAACATCTCAGCCTGATGAAACTTTGGCTCCCTTCTAGGACTTTGCCTTATTACCCAAATCTTAACCGGCCTATTCCTAGCAATACACTACACCTCTGACATCTCCATGGCATTTTCCTCCGTGGCCCATATTTGCCGAGATGTAAACTACGGCTGACTCATCCGAAATGTACACGCCAACGGAGCCTCCTTCTTTTTCATCTGCATTTACCTCCACATCGGACGAGGCCTATACTATGGCTCCTACCTTTATAAAGAGACATGAAACATTGGCGTCATCCTCTTCTTAAAGTAATGTAACCCTACATTAATGAAA-AATCAAAA-TTATAGGAACTTAAATACATTACAC-CATCAAATAAATATGAAGGTAGACATAAACCATTGAATTTTAAATTTCATTA-AACATGTTAAAAA-AATGACGATATTGAATTGCCCTATCACAACTCTCATCAGTCTAGATATACCAGGACTCACCACCTCTGCAAGTAAGAGTCAAATGCAGTAAGAGACCACCATCAGTTGATTTCTTAATGTACACGTTTATTGATGGTCACGGACAAAAATCGTGGGGGTCGCACACAGTGAACTATTCCTGGCATTTGGTTCCTATTTCAGGTTCATCAATTGAATACATTCCCCTAACATTTCTTGACGCTTGCATAAGTTAATGGTGGAGTACATACTCCTCGTTACCCACCATGCCGAGCCTTCACTCTATAGGGCTACTGGTATCTTTTTTCTATTTCCTTTCACTTGACATTTCAGAGTGCATACAGAAATGTTATATCAAGGTTGAACATTTCCTTGCCCGGCGGAAAATGTATGAATGTAATTAAACTTTTATTTATGAATTGCATAACTGATATCAAGAGCATAAAGTATCATTTTTTCCCCTGACTTTCCTATCAAGCACCCCTCTCGGCTTTTGCGGGCCAAAACCCCCCCTCCCCCCTTAAACTCGTGAGATTCCATTGTGTCTGCAAACCCCCC-GGAAACAGAGCAAATCTTACTAGTTTTATCCCTTCTCAAATTTTT--GTTCACTTGTATTTTTATGTGTTTGTAATATTTACAATATTACAAATGCTAGTGTAGCTTAACGTAAAGCATAACACTGAAGATGTTAAGACGAACCCTACAAAGTTCCACAGGCACAAAAG
mayae      ATGGCCAACCTACGAAAAACCCACCCTCTCTTAAAAATTGCAAACGACATGCTAGTGGACCTCCCTGCACCCGTAAACATCTCAGCCTGATGAAACTTTGGCTCCCTYCTAGGACTTTGCCTTATTACCCAAATTTTAACCGGCCTATTTCTAGCAATACACTACACCTCTGACATCTCCATGGCATTTTCCTCCGTGGCCCATATTTGCCGAGATGTAAACTACGGCTGGCTCATCCGAAATGTTCACGCCAACGGAGCCTCCTTCTTTTTCATTTGCATTTACCTCCACATCGGACGGGGCCTATACTATGGCTCCTACCTCTATAAGGAAACATGAAACATTGGCGTCATCCTCTTCTTAAAGTAGTGTAACCCTACATTAATGAAAAATTCAAAA-TTGTAGAGACTTAACCACATTATATACATCAAATAAATATGAAGGTAGACATAAACCACTAAACTTCAAACTCCATTA-AA-ATATTAAAAAAGATGACGATATTGAATTGCCCTATCACAACTCTCATCCGTCTAGATATACCAGGACTCACCACCCCTGCAAGTAAGAGTCAGATGCAGTAAGAGACCACCATCAGTTGATTTCTTAATGTACACGTTTATTGATGGTCAAGGACAAAAATCGTGGGGGTAGCACACAGTGAACTATTCCTGGCATTTGGTTCCTATTTCAGGTCCATCAATTGAATACATTCCCCTAACATTTCCTGACGCTTGCATAAGTTAATGGTGGAATACATACTCCTCGTTACCCACCATGCCGAGCGTTCACTCTATAGGGCTACTGGTATCTTTTTTCTATTTCCTTTCACTTGGCATTTCACAGTGCATACAGAAATGTTATATTAAGGTTGAACATTTCCTTGCCCGGCGGAAAATGTATGAATGTAATTAAACTTTCATTTATGAATTGCATAACTGATATCAAGAGCATAAAGTATTATTTTTCCCCCTGACTTTCCTGTCAAGCGCCCCTCTCGGCTTTTACGGGCCAAAACCCCCCCTCCCCCCTTAAACTCGTGAGATTCCATTGTGTCTGCAAACCCCCC-GGAAACAGAGCAAATCTTACTAGTTTTATCCCTCTTCAAATTTTT--GTTCACTTGTATTTTTGTGTGTTTGTAATATT-ACAATATTACAAATGCTAGTGTAGCTTAACGTAAAGCATAACACTGAAGATGTTAAGACGAACCCTACAAAGTTCCACAGGCACAAAAG
meyeri     ATGGCCAACCTACGAAAAACCCACCCTCTCTTAAAAATTGCAAACGACATGCTAGTAGACCTCCCCGCGCCCGTAAACATCTCAGCCTGATGAAACTTTGGCTCCCTCCTAGGACTTTGTCTTATTACCCAAATTTTAACCGGCCTATTTCTAGCAATACACTACACCTCTGATATCTCCATAGCATTTTCCTCCGTAGCCCACATTTGCCGAGATGTAAACTACGGCTGACTCATCCGAAATGTGCACGCCAACGGAGCCTCCTTCTTTTTCATCTGCATTTACCTCCACATTGGACGAGGCCTATACTATGGCTCTTACCTCTATAAAGAGACATGAAACATTGGCGTCATCCTCTTCTTAAAGTAGTGTAACCCTACATTAATGAAAAATTCAAAA-TTGTAGGAATATAACCACATTATATATATCAAATAAACATGAAGGTAGACATAAACCACTAAACTTCAAATTCCATTT-AATATGTTAAAAA-AATGACGATATTGAATTGCCCTATCATAACTCTCATCCGTCTAGATATACCAGGACTCACCACCCCTGCAAGTCAGAGTCAGATGTAGTAAGAGACCACCATCAGTTGATTCCTTAATGTACACGTTTATTGATGGTCAAGGACAAAAATCGTGGGGGTAGCACACAGTGAATTATTCCTGGCATTTGGTTCCTATTTCAGGTCCATCAATTGAACACATTCCCCTAACATTTCCTGACGCTTGCATAAGTTAATGGTGGAGTACATACTCCTCGTTACCCACCATGCCGAGCCTTCACTCTATAGGGCTACTGGTATTTTTTTTCTATTTCCTTTCACTTGGCATTTCACAGTGCATACAGAAATGTTATATTAAGGTTGAACATTTCCTTGCCTGACGGAAAATGTATGAATGTAATTAAACTTTCATTTATGAATTGCATAACTGATATCAAGAGCATAAAGTATTATTTTTCCCCCTGACTTTCCTGTCAAGCGCCCCTCTCGGCTTTTACGGGCCAAAACCCCCCCTCCCCCCTTAAACTCGTGAGATTCCATTGTGTCTGCAAACCCCCC-GGAAACAGAGCAAATCTTACTAGTTTTATCCCTTTTCAAATTTTT--GTTCACTTGTATTTTTGTGTGTTTGTAATATTTACAATATTACAAATGCTAGTGTAGCTTAACGTAAAGCATAACACTGAAGATGTTAAGACGAACCCTACAAAGTTCCACAAGCACAAAAG
milleri    ATGGCCAACCTACGAAAAACCCACCCTCTCTTAAAAATTGCAAACGACATACTAGTGGATCTCCCCGCACCCGTAAACATCTCAGCCTGATGAAACTTTGGCTCCCTCCTAGGACTTTGTCTTATTACCCAAATTTTAACCGGCCTATTTCTCGCAATACACTACACCTCTGACATCTCCATAGCATTTTCCTCCGTAGCCCACATTTGCCGAGATGTAAACTACGGCTGACTCATCCGAAATGTACACGCCAACGGAGCCTCCTTCTTTTTCATTTGCATTTACCTCCACATCGGACGAGGCTTATACTATGGCTCTTATCTCTACAAAGAGACATGAAACATTGGCGTCATCCTCTTCTTAAAGTAGTGTAACCCTACATTAATGAAAAATTCAAAA-TTGTAGGAATATAACCACATTATATACATCAAATAAATATGAAGGTAGACATAAACCACTAAACTTCAAATTCCATTT-AACATGTTAAAAA-GATGACGATATTGAATTGTCCTATCATAACTCTCATCCGTCTAGATATACCAGGACTCACCACCTCTGCAAGTAAGAGTCAAATGCAGTAAGAGACCACCATCAGTTGATTTCTTAATGTACACGTTTATTGATGGTCAAGGACAAAAATCGTGGGGGTAGCACACAGTGAATTATTCCTGGCATTTGGTTCCTATTTCAGGTCCATCAATTGAACACATTCCCCTAACATTTCCTGACGCTTGCATAAGTTAATGGTGGAATACATACTCCTCGTTACCCACCATGCCGAGCCTTCACTCTATAGGGCTACTGGTATTTTTTTTCTATTTCCTTTCACTTGGCATTTCACAGTGCATACAGAAATGTTATATTAAGGTTGAACATTTCCTTGCCCGACGGAAAATGTATGAATGTAATTAAACTTTCATTTATGAATTGCATAACTGATATCAAGAGCATAAAGTATTATTTTTCCCCCTGACTTTCCTGTCAAGCGCCCCTCTCGGCTTTTACGGGCCAAAACCCCCCCTCCCCCCTTAAACTCGTGAGATTCCATTGTGTCTGCAAACCCCCC-GGAAACAGAGCAAATCTTACTAGTTTTATCCCTTTTCAAATTTTT--GTTCACTTGTATTTTTGTGTGTTTGTAATATTTACAATATTACAAATGCTAGTGTAGCTTAACGTAAAGCATAACACTGAAGATGTTAAGACGAACCCTACAAAGTTCCACAGGCACAAAAG
mixei      ATGGCCAACCTACGAAAAACCCACCCTCTCTTAAAAATTGCAAACGACATGCTAGTGGACCTCCCTGCACCCGTAAACATCTCAGCCTGATGAAACTTTGGCTCCCTTCTAGGACTTTGCCTTATTACCCAAATTTTAACCGGCCTATTTCTAGCAATACACTACACCTTTGACATCTCCATAGCATTTTCCTCCGTAGCCCATATTTGCCGAGATGTAAACTACGGCTGACTCATCCGAAATGTTCACGCCAACGGAGCCTCCTTCTTTTTCATTTGCATTTACCTCCACATTGGACGGGGCCTATACTATGGCTCCTACCTTTATAAGGAAACATGAAACATTGGCGTCATCCTCTTCTTAAAGTAGTGTAACCCTACATTAATGAAAAATTCAAAA-TTGTAGGGACTTAACCACATTATATACATCAGATAAATATGAAGGTAGACATAAACCACTAATTTTCAAATCCCATTA-AA-ATGTTAAAAA-GATGACGATATTGAATTGTCCTATCATAACTCTCATCTGTCTAGATATACCAGGACTCACCACCCCTGCAAGTAAGAGTCAAATGCAGTAAGAGACCACCATCAGTTGATTTCTTAATGTACACGTTTATTGATGGTCAAGGACAAAAATCGTGGGGGTAGCACACAGTGAACTATTCCTGGCATTTGGTTCCTATTTCAGGTCCATCAATTGAATACATTCCCCTAACATTTCCTGACGCTTGCATAAGTTAATGGTGGAGTACATACTCCTCGTTACCCACCATGCCGAGCCTTCACTCTATAGGGCTACTGGTATTTTTTTTCTATTTCCTTTCACCTGGCATTTCACAGTGCATACAGAAATGTTATATTAAGGTTGAACATTTCCTTGCCCGGCGGAAAATGTATGAATGTAATTAAACTTTCATTTATGAATTGCATAACTGATATCAAGAGCATAAAGTATTATTTTTCCCCCTGACTTTCCTGTCAAGCGCCCCTCTCGGCTTTTACGGGCCAAAACCCCCCCTCCCCCCTTAAACTCGTGAGATTCCATTGTGTCTGCAAACCCCCC-GGAAACAGAGCAAATCTTACTAGTTTTATCCCTTTTCAAATTTTT--GTTTACTTGTATTTTTGTGTGTTTGTAATATTTACAATATTACAAATGCTAGTGTAGCTTAACGTAAAGCATAACACTGAAGATGTTAAGACGAACCCTACAAAGTTCCACAGGCACAAAAG
montezumae ATGGCCAACCTACGAAAAACCCACCCCCTCTTAAAAATTGCAAACCATATGCTAGTTGACCTCCCTGCGCCCGTAAACATCTCAGCCTGATGAAACTTTGGCTCCCTTCTAGGACTTTGCCTTATTACCCAAATCTTAACCGGCCTATTTCTAGCAATACATTACACCTCTGATATCTCCATAGCATTTTCCTCCGTAGCCCATATTTGTCGAGATGTAAACTACGGCTGATTCATCCGAAATGTACACGCCAACGGAGCCTCCTTCTTTTTCATTTGCATTTACCTCCACATCGGACGAGGCTTATACTATGGCTCCTACCTCTATAAAGAGACATGAAACATTGGCGTCATCCT????TTAAAGTGATGTAATTCTACATTAATGAAA-AATCAAAA-TTATAGGAACTTAAATACATTACACACATCAAATAAACATGAAGGTAGACATAAACCACTAAATTTCAAATTTCATTG-AATATGTAAAAGA-AACGACGATATTGAATTGTCCTACCATAACTCTCATCAGTCAAGATATACCAGGACTCACCACCCCTGCAAGTAAGAGTCAGATGCAGTAAGAGACCACCATCAGTTGATTTCTTAATGTACACGGTTATTGATGGTCAGGGACAAAAATTGTGGGGGTAGCACACAGTGAATTATTCCTGGCATTTGGTTCCTATTTCAGGGCCATCAATTGAATACATTCCCCTAACATCTCTTGACGCTTGCATAAGTTAATGGTGGAGTACATACTCCTCGTTACCCACCATGCCGAGCCTTCACTCTATAGGGCTACTGGTATCTTTTTTCTATTTCCTTTCACTTGACATTTCAGAGTGCATACAGAAATGTTATATCAAGGTTGAACATTTCCTTGCCCGACGGAAAATGTATGAATGTAATTAAACTTTCATTTATGAATTGCATAACTGATATCATGAGCATAAAGTATTATTTTTTCCCCTAACTTTCCTATCAAGCACCCCTCTCGGCTTTTGCGGGCCAAAACCCCCCCTCCCCCCTAAAACTCGTGAGATTCCATTGTGTCTGCAAACCCCCC-GGAAACAGAGCAAATCTTACTAGTTTTGTCCCTTTTCAAATTTTT--GTTCACTTGTATTTTTATGTATTTGTAATATTTACAATATTACAAATGCTAGTGTAGCTTAACGTAAAGCATAACACTGAAGATGTTAAGACGAACCCTACAAAGTTCCACAGGCACAAAAG
monti      ATGGCCAGCCTACGAAAAACCCACCCCCTCTTAAAAATTGCAAACGACATGCTAGTAGACCTCCCCGCACCCGTAAACATCTCAGCCTGATGAAACTTTGGCTCCCTTCTAGGACTTTGTCTTATTACCCAAATTTTAACCGGCCTATTTCTAGCAATACACTACACCTCTGACATCTCCATAGCATTTTCCTCCGTAGCCCACATTTGCCGAGATGTAAACTACGGCTGACTCATCCGAAACGTACACGCCAACGGGGCCTCCTTCTTTTTCATTTGCATTTACCTCCACATCGGACGAGGCCTATACTATGGCTCTTACCTCTACAAGGAGACATGAAACATTGGCGTCATCCTCTTCTTAAAGTAGTGTAACCCTACATTAGTGAAAAATTCAAAA-TTGTAGGAATATAACCACATTATATATATCAAATAAATATGAAGGTAGGCATAAACCATTAAATCTCAAATTCCATTA-AATATGTTAAAAA-AATGACGATATTGAATTGTCCTATCATAACTCTCATCTGTCTAGATATACCAGGACTCACCACCTCTGCAAGTAAGAGTCAAATGTAGTAAGAGACCACCATCAGTTGATTCCTTAATGTACACGTTTATTGATGGTCAAGGACAAAAATCGTGGGGGTAGCACACAGTGAACTATTCCTGGCATTTGGTTCCTATTTCAGGTCCATCAATTGAACACATTCCCCTAACATTTCCTGACGCTTGCATAAGTTAATGGTGGAGTACATACTCCTCGTTACCCACCATGCCGAGCCTTCACTCTATAGGGCTACTGGTATTTTTTTTCTATTTCCTTTCACTTGACATTTCACAGTGCATACAGAAATGTTATATTAAGGTTGAACATTTCCTTGCCCGGCGGAAAATGTATGAATGTAATTAAACTTTCATTTATGAATTGCATAACTGATATCAAGAGCATAAACTATTATTTTTCCCCCTGACTTTCCTGTCAAGCGCCCCTCTCGGCTTTTACGGGCCAAAACCCCCCCTCCCCCC-TAAACTCGTGAGATTCCATTGTGTCTGCAAACCCCCC-GGAAACAGAGCAAATCTTACTAGTTTTATCCCTTTTCAAATTTTT--GTTCGCTTGTATTTTTGTGTATTTGTAATATTTACAATATTACAAATGCTAGTGTAGCTTAACGTAAAGCATAACACTGAAGATGTTAAGACGAACCCTACAAAGTTCCACAGGCACAAAAG
multilinea ATGGCCAACCTACGAAAAACCCACCCCCTCTTAAAAATTGCAAACCACATGCTAGTTGACCTCCCTGCACCCGTAAACATCTCAGCCTGATGAAACTTTGGCTCCCTTCTAGGACTTTGCCTTATTACCCAAATCTTAACCGGCCTATTTCTAGCAATACACTACACCTCTGATATCTCCATGGCATTTTCCTCCGTGGCCCATATTTGCCGAGATGTAAACTACGGCTGACTCATCCGAAATGTACACGCCAACGGAGCCTCCTTCTTTTTCATCTGCATTTACCTCCACATCGGACGAGGCCTATACTATGGCTCCTACCTCTATAAAGAGACATGAAACATTGGCGTCATCCTCTTCTTAAAGTAATGTAACCCTACATTAATGAAA-AATCAAAA-TTATAGGAACTTATATACATTACACACATCAAATAAATATGAAGGTAGACATAAACCATTGAATTTTAAATTTCACTA-AACATGTTAAAAA-AATGACGATATTGAATTGCCCTATCACAACTCTCATCAGTCTAGATATACCAGGACTCACCACCTCTGCAAGTAAGAGTCAAATGCAGTAAGAGACCACCATCAGTTGATTTCTTAATGTACACGTTTATTGATGGTCACGGACAAAAATCGTGGGGGTCGCACACAGTGAACTATTCCTGGCATTTGGTTCCTATTTCAGGTCCATCAATTGAATACATTCCCCTAACATTTCTTGACGCTTGCATAAGTTAATGGTGGTGTACATACTCCTCGTTACCCACCATGCCGAGCCTTCACTCTATAGGGCTACTGGTATTTTTTCTCTATTTCCTTTCACTTGACATTTCAGAGTGCATACAGAAATGTTATATCAAGGTTGAACATTTCCTTGCCCGGCGGAAAATGTATGAATGTAATTAAACTTTAATTTATGAATTGCATAACTGATATCAAGAGCATAAAGTATTATTTTTTCCCCTAACTTTCCTATCAAGCACCCCTCTCGGCTTTTGCGGGCCAAAACCCCCCCTCCCCCCTTAAACTCGTGAGATTCCATTGTGTCTGCAAACCCCCC-GGAAACAGAGCAAATCTTACTAGTTTTAGCCCTTCTCAAATTTTT--GTTCACTTGTATTTTTATGTGTTTGTAATATTTACAATATTACAAATGCTAGTGTAGCTTAACGTAAAGCATAACACTGAAGATGTTAAGACGAACCCTACAAAGTT???????????????
nez        ATGGCCAACCTACGAAAAACCCACCCCCTCTTAAAAATTSCAAATCACATGCTAGTTGATCTCCCTGCACCCGTAAACATCTCAGCCTGATGAAACTTTGGCTCCCTTCTAGGACTTTGCCTAATTACCCAAATCTTAACCGGCCTATTTCTAGCAATACATTACACCTCTGATATCTCCATAGCATTTTCCTCCGTGGCCCATATTTGCCGAGATGTAAACTACGGCTGACTCATCCGAAATGTACACGCCAACGGAGCCTCCTTCTTTTTCATTTGCATTTACCTCCACATCGGACGAGGCTTATACTATGGCTCCTACCTCTATAAAGAGACATGAAACATTGGCGTCGTCCTCTTCTTAAAGTGATGTAAGCCTACATTAATGAAA-AATCAAAA-TTATAGGAACTTTAATACATTATATATATCAAATAAATATGAAGGTAGACATAAACCATTGAATTTCAAATTTCACTA-AACATGTTAAAAA-AATGACGATATTGAATTGTCCTATCATAACTCTCATTAGTCTAGATATACCAGGACTCACCACCTCTGCAAGTAAGAGTCAAATGCAGTAAGAGACCACCATCAGTTGATTTCTTAATGTATACGTTTATTGATGGTCAAGGACAAAAATCGTGGGGGTAGCACACAGTGAATTATTCCTGGCATTTGGTTCCTATTTCAGGTCCATCAATTGAATACATTCCCCTAACATTTCTTGACGCTTGCATAAGTTAATGGTGGAGTACATACTCCTCGTTACCCACCATGCCGAGCCTTCACTCTATAGGGCTACTGGTATCTTTTTTCTATTTCCTTTCACTTGACATTTCAGAGTGCATACAGAAATGTTATATTAAGGTTGAACATTTCCTTGCCCGCCGGAAAATGTATGAATGTAATTAAACTTTCATTTATGAATTGCATAACTGATATCAAGAGCATAAAGTATCATTATTTCCCCTAACTTTCCTATCAAGCACCCCTCTCGGCTTTTGCGGGTCAAAACCCCCCCTCCCCCCTTAAACTCGTGAGATTCCATTGTGTCTGCAAACCCCCC-GGAAACAGAGCAAACCT-ACTAGTTTTACCCCA-ATCAAATTTTTT-GTTCATTTCTATTTTTATGTATTTGTAATATTTACAATATTACAAATGCTAGTGTAGCTTAACGTAAAGCATAACACTGAAGATGTTAAGACGAACCCTACAAAGTTCCACGGGCACAAAAG
nigrensis  ATGGCCAACCTACGAAAAACCCACCCCCTCTTAAAAATTGCAAACCACATGCTAGTTGACCTCCCTGCACCCGTAAACATCTCAGCCTGATGAAACTTTGGCTCCCTTCTAGGACTTTGCCTTATTACCCAAATCTTAACCGGCCTATTTCTAGCAATACACTACACCTCTGATATCTCCATGGCATTTTNCTCCGTGGCCCATATTTGCCGAGATGTAAACTACGGCTGACTCATCCGAAATGTGCACGCCAACGGAGCCTCCTTCTTTTTCATCTGCATTTACCTCCACATCGGACGAGGCCTATACTATGGCTCCTACCTCTATAAAGAGACATGA?????????????????????TTAAAGTAATGTAACCCTACATTAATGAAA-AATCAAAA-TTATAGGAACTTATATACATTATACACATCAAATAAATATGAAGGTAGACATAAACCATTGAATTTTAAATTTCACTA-AACATGTTAAAAA-AATGACGATATTGAATTGCCCTATCACAACTCTCATCAGTCTAGATATACCAGGACTCACCACCTCTGCAAGTAAGAGTCAAATGCAGTAAGAGACCACCATCAGTTGATTTCTTAATGTACACGTTTATTGATGGTCACGGACAAAAATCGTGGGGGTCACACATAGTGAACTATTCCTGGCATTTGGTTCCTATTTCAGGTCCATCAATTGAATACATTCCCCTAACATTTCTTGACGCTTGCATAAGTTAATGGTGGTGTACATACTCCTCATTACCCACCATGCCGAGCCTTCACTCTATAGGGCTACTGGTATTTTTTCTCTATTTCCTTTCACTTGACATTTCAGAGTGCATACAGAAATGTTATATCAAGGTTGAACATTTCCTTGCCCGGCGGAAAATGTATGAATGTAATTAAACTTTGATTTATGAATTGCATAACTGATATCAAGAGCATAAAGTATTATTTTTTCCCCTGACTTTCCTATCAAGCACCCCTCTCGGCTTTTGCGGGCCAAAACCCCCCCTCCCCCCTTAAACTCGTGAGATTCCATTGTGTCTGCAAACCCCCC-GGAAACAGAGCAAATCTTACTAGTTTTACCCCTTCTCAAATTTTT--GTTCACTTGTATTTTTATGTGTTTGTAATATTTACAATATTACAAATGCTAGTGTAGCTTAACGTAAAGCATAACACTGAAGATGTTAAGACGAACCCTACAAAGTTCCACGGGCACAAAAG
pygmaeus   ATGGCCAACTTACGAAAAACCCACCCCCTCTTAAAAATTGCAAACGACATACTAGTAGACCTCCCTGCACCCGTAAATATCTCAGCCTGATGAAACTTTGGCTCCCTTCTAGGACTTTGCCTTATTACCCAAATCTTAACCGGCCTATTCCTAGCGATACATTACACCTCTGACATCTCCATAGCATTTTCCTCCGTAGCCCATATTTGCCGAGATGTAAACTACGGCTGACTCATCCGAAATGTACACACCAACGGAGCCTCCTTCTTTTTCATTTGCATTTACCTCCACATCGGACGAGGCTTATACTATGGCTCCTACCTTTATAAAGAGACATGAAACATTGGCG???????????TTAAAGTGATGTAATTCTACATTAATGAAA-AATCAAAA-TTATAAGAACTT-AATACATTATATATATCAAATAAATATGAAGGTAGACATAAACCACTAAATTTCAAATTCCATTA-AACATGTTAAAAA-AAAGACGATATTGAATTGTCCTATCATAACTCTCATCAGTCAAGATATACCAGGACTCACCACCTCTGCAAGTCAGAGTCAAATGCAGTAAGAGACCACCATCAGTTGATTTCTTAATGTATACGTTTATTGATGGTCAAGGACAAAAATCGTGGGGGTCGCACACAGTGAACTATTCCTGGCATTTGGTTCCTATTTCAGGTTCATCAATTGAATACATTCCCCTAACATTTCCTGACGCTTGCATAAGTTAATGGTGGAGTACATACTCCTCATTACCCCCCATGCCGAGCCTTCACTCTATAGGGCTACTGGTATTTTTTCTCTATTTCCTTTCACTTGACATTTCAGAGTGCATACAAAAATGTTATATTAAGGTTGAACATTTCCTTGCCCGGCGGAAAATGTATGAATGTAGTTAAACTTTTATTTATGAATTGCATAACTGATATCAAGAGCATAAAGTATTATTTTTTCCCCTAACTTTCCTATCAAGCACCCCTCTCGGCTTTTGCGGGCCAAAACCCCCCCTCCCCCCTTAAACTCGTGAGATTCCATTGTGTCTGCAAACCCCCC-GGAAACAGAGCAAACCTTACTAGTTTTATCCCTTATCAAATTTTT--GTTCACTTGTATTTT-GTGTGTTTGTAATATTTACAATATTACAAATGCTAGTGTAGCTTAACGTAAAGCATAACACTGAAGATGTTAAGACGAACCCTACAAAGTT???????????????
signum     ATGGCCAACCTACGAAAAACCCACCCCCTCTTAAAAATTGCAAACGACATGCTAGTGGACCTCCCTGCACCCGTAAACATCTCAGCCTGATGAAACTTTGGCTCCCTTCTAGGACTTTGCCTTATTACCCAAATTTTAACCGGCCTATTTCTAGCAATACACTACACCTCTGACATCTCCATGGCATTTTCCTCCGTGGCCCATATTTGCCGAGATGTGAACTACGGCTGACTCATCCGAAATGTCCACGCCAACGGAGCCTCCTTCTTTTTCATTTGCATTTACCTCCACATYGGACGAGGCCTATACTATGGCTCCTACCTCTATAAAGAAACATGAAACATTGGCGTCATCCTCTTCTTAAAGTAATGTAACCCTACATTAATGAAAAATTCAAAA-TTGTAGAGACTTCCCCACATTATATACATCAAATAAATATGAAGGTAGACATAAATCATTAAATTTCAAATTCCATT--AAAATGTTAAAAA-GATGACGATATTGAATTGACCTACCATAACTCTCATCCGTCTAGATATACCAGGACTCACCATCCCTGCAAGTAAGAGTCAGATGCAGTAAGAGACCACCATCAGTTGATTTCTTAATGTACACGTTTATTGATGGTCAAGGACAAAAATTGTGGGGGTAGCACACAGTGAATTATTCCTGGCATTTGGTTCCTATTTCAGGTCCATCAATTGAATACATTCCCCCAACATCTCCTGACGCTTGCATAAGTTAATGGTGGAATACATACTCCTCGTTACCCACCATGCCGAGCCTTCACTCTATGGGGCTACTGGTATTTTTTTTCTATTTCCTTTCACTTGGCATTTCACAGTGCATACAGAAATGTTATATTAAGGTTGAACTTTTCCTTGCCCGACGGAAAATGTATGAATGTAATTAAACTTTCATTTATGAATTGCATAACTGATATCAAGAGCATAAAGTATTATTTTTCCCCCTGACTTTCCTGTCAAGCGCCCCTCTCGGCTTTTACGGGCCAAAACCCCCCC-CCCCCCTTAAACTCGTGAGATTCCATTGTGTGTGCAAACCCCCCCGGAAACAGAGCAAATCTTACTAGTTTTACCCCTTTTCAAATTTTT--GTTCACTTGTATTTTTGTGTGTTTGTAATATTTACAATATTACAAATGCTAGTGTAGCTTAACGTAAAGCATAACACTGAAGATGTTAAGACGAACCCTACAAAGTTCCACAGGCACAAAAG
variatus   ATGGCCAACCTACGAAAAACCCACCCTCTCTTAAAAATTGCAAACGACATGCTAGTGGACCTCCCCGCACCCGTAAACATCTCAGCCTGATGAAACTTTGGCTCCCTCCTAGGACTTTGTCTTATCACCCAAATTTTAACCGGCCTATTTCTAGCAATACACTACACCTCTGACATCTCCATAGCATTTTCCTCCGTAGCCCACATCTGCCGAGATGTAAACTACGGCTGACTCATCCGAAATGTACACGCCAACGGAGCCTCCTTCTTTTTCATTTGCATTTACCTCCACATCGGACGAGGCCTATACTATGGCTCTTACCTCTACAAAGAGACATGAAACATTGGCGTCATCCTCTTCTTAAAGTAGTGTAACCCTACATTAATGAAAAATTCAAAA-TTGTAGGAATATAACCACATTATATATATCAAATAAATATGAAGGTAGACATAAACCACTAAACTTCAAATTCCATTT-AATATGTTAAAAA-GATGACGATATTGAATTGTCCTATCATAACTCTCATCCGTCTAGATATACCAGGACTCACCACCCCTGCAAGTCAGAGTCAAATGTAGTAAGAGACCACCATCAGTTGATTCCTTAATGTACACGTTTATTGATGGTCAAGGACAAAAATCGTGGGGGTAGCACACAGTGAATTATTCCTGGCATTTGGTTCCTATTTCAGGTCCATCAATTGAACACATTCCCCTAACATTTCCTGACGCTTGCATAAGTTAATGGTGGAATACATACTCCTCGTTACCCACCATGCCGAGCATTCACTCTATAGGGCTACTGGTATTTTTTTTCTATTTCCTTTCACTTGGCATTTCACAGTGCATACAGAAATGTTATATTAAGGTTGAACATTTCCTTGCCCGACGGAAAATGTATGAATGTAATTAAACTTTCATTTATGAATTGCATAACTGATATCAAGAGCATAAAGTATTATTTTTCCCCCTGACTTTCCTGTCAAGCGCCCCTCTCGGCTTTTACGGGCCAAAACCCCCCCTCCCCCCTTAAACTCGTGAGATTCCATTGTGTCTGCAAACCCCCC-GGAAACAGAGCAAATCTTACTAGTTTTATCCCTTTTCAAATTTTT--GTTCACTTGTATTTT-GTGTGTTTGTAATATTTACAATATTACAAATGCTAGTGTAGCTTAACGTAAAGCATAACACTGAAGATGTTAAGACGAACCCTACAAAGTTCCACAAGCACAAAAG
xiphidium  ATGGCCAACCTACGAAAAACCCACCCTCTCTTAAAAATTGCAAACGACATGCTAGTCGACCTCCCCGCACCCGTAAACATTTCAGCCTGATGAAACTTTGGCTCCCTCCTAGGACTTTGTCTTATTACCCAAATTTTAACCGGCCTATTTCTAGCAATACACTACACCTCTGACATCTCCATAGCATTTTCCTCCGTGGCCCACATTTGCCGAGATGTAAACTACGGCTGACTCATCCGTAATGTACACGCCAACGGAGCCTCCTTCTTTTTCATCTGCATTTATCTCCACATTGGACGAGGCCTATACTATGGCTCCTACCTCTATAAAGAGACATGAAACATTGGCGTC?????????TTAAAGTAGTGTAACCCTACATTAATGAAAAATTCAAAA-TTGTAGGAATATAACCACATTATATATATCAAATAAATATGAAGGTAGACATAAACCACTAAACTTCAAACTCCATTATAATATGTTAAAAA-GATGACGATATTGAATTGTCCTATCATAACTCTCATCAGTCTAGATATACCAGGACTCACCACCCCTGCAAGTCAGAGTCAAATGCAGTAAGAGACCACCATCAGTTGATTCCTTAATGTACACGTTTATTGATGGTCAAGGACAAAAATCGTGGGGGTAGCACACAGTGAATTATTCCTGGCATTTGGTTCCTATTTCAGGTCCATCAATTGAACACATTCCCCTAACATTTCCTGACGCTTGCATAAGTTAATGGTGGAATACATACTCCTCGTTACCCACCATGCCGAGCTTTCACTCTATAGGGCTACTGGTATTTTTTTTCTATTTCCTTTCACTTGGCATTTCACAGTGCATACAGAAATGTTATATTAAGGTTGAACATTTCCTTGCCCGACGGAAAATGTATGAATGTAATTAAACTTTCATCTATGAATTGCATAACTGATATCAAGAGCATAAAGTATTATTTTTACCCCTAACTTTCCTGTCAAGCGCCCCTCTCGGCTTTTACGGGCCAAAACCCCCCCTCCCCCCTTAAACTCGTGAGATTCCATTGTGTCTGCAAACCCCCC-GGAAACAGAGCAAATCTTACTAGTTTTATCCCTTTTCAAATTTTT--GTTCACTTGTATTTTTGTGTGTTTGTAATATTTACAATATTACAAATGCTAGTGTAGCTTAACGTAAAGCATAACACTGAAGATGTTAAGACGAACCCTACAAAGTTCCACAAGCACAAAAG
pcompressa ATGGCCAGCCTACGAAAATCCCACCCCCTCTTAAAAATTGCAAACGATGCTTTAGTAGACCTCCCTGCACCCGCCAACATCTCCGCCTGATGAAACTTTGGCTCCCTCCTAGGACTTTGTCTCATCACCCAAATCTTGACTGGCTTATTTCTAGCAATACACTACACCTCCGATATTTCCACAGCATTCTCATCCGTAGCCCACATTTGCCGAGATGTTAACTACGGCTGACTCATCCGAAACATGCACGCCAACGGGGCCTCCTTCTTCTTTATCTGCATCTACTTCCATATCGGCCGAGGGCTATATTACGGCTCCTACCTCTATAAAGAGACATGAAGCACTGGTGTTATCCTTCTCTTAAAGTAATGTAATCCTACATTAATGAATTTATCAAAA-TTGTAGGAAATTTAACACATTAAACATATCCAATAAATATGAAGGTAGACAGAAACCACACAACTTAAAATTCCACCG-AATTTGAAAAACA-AAGGACGATATTGAATTGCCCTAACACAACTCTCATCAGTTAAGTTATACCAGGACTCACCACCCCTGCAAGTCACAGTCAAATGCAGTAAGAGACCACCATCAGTTGATTTCTCAATGTACACGTTTATTGATGGTCACGGACAGAAATCGTGGGGGTCGCACACAGTGAATTATTCCTGGCATTTGGTTCCTATTTCAGGGCCATTAATTGAATACATTCCCCTATCTTACCTTGACGCTTGCATAAGTTAATGGTGGAATACATACTCCTCATTACCCACCATGCCGGGCATTCACTCTAAGGTGCTACTGGTATTTTTTCTCTATTTCCTTTCACTTGGCATTTCACAGTGCATACAGAAATGTTATATTAAGGTAGCACATTTTCTTGCCCGACGTAAAATGTATGAATGTAATTAAACTTTCATTTAAGAATTGCATAACTGATATCATGAGCATAAAGAATTATTTTTCCTCCTAACTTTCCTGTTAGACGCCCCTCTCGGCTTTTACGGGT-AAAACCCCCCCTCCCCCCTTAAACTCGTGAGATTCCATTGTGTCTGCAAACCCCCC-GGAAACAGAGCAAATCTTACCAGTTTTTCCCCTCTTAATTTTTTTTTGTT-AATTATAGTTT-GTGTGTTTGTAATATT-ACAATATTGCAAATGCTAGTGTAGCTTA-CGCAAAGTATAACACTGAAGATGTTAAGACGAACCCTACAAAGTTCCGCAAGCACAAAAG
polmecae   ATGGCCAGCCTACGAAAA?CCCACCCCCTCTTAAAAATTGCAAATAATGCTTTAGTAGACCTCCCTGCACCCACCAACATCTCCGCCTGATGAAATTTTGGTTCCCTCCTAGGACTTTGTCTCATCGCCCAAATCTTGACCGGCTTATTTCTAGCAATACACTACACCTCCGATATTTCCACAGCATTCTCATCCGTAGCCCACATTTGCCGAGACGTAAACTACGGCTGACTCATCCGAAACATGCATGCCAACGGAGCCTCCTTTTTTTTTATCTGCATCTACTCCCATATTGGCCGAGGCCTATATTACGGCTCCTACCTCTATAAAGAGACATGAAGCACTGGTGTCATCCTCCTCTTAAAGCGATGTAATCCTACATCAATGAATTAATCAAAA-TTGTAGGAAATTTAACACATTAAACATATCCAATAAACATGAAAGTAGACAGAAACCACGCAATTTAAAATTCCACCG-ATTATGAAAAACA-AAGGACGATATTGAATTGCCCCAACACAACTCTCATCAGTCAAGTTATACCAGGACTCACCACCCCTGCAAGTCAGAGTCAAATGCAGTAAGAGACCACCATCAGTTGATTTCTTAATGTACACGTTTATTGATGATCACGGACAAAAATTGTGGGGGTCGCACATAGTGAATTATTTCTGGCATTTGGTTCCTATTTCAGGGCCATTGATTGAATACAT-CCCCTATCTTACCTTGACGCTTGCATAAGTTAATGGTGGAATACATACTCCTCATTACCCCCCATGCCGGGCATTCACTCTAAGGTGCTACTGGTATTTTTTCTCTATTTCCTTTCACTTGGCATTTCACAGTGCATACAGAAATGTTATATTAAGGTAGCACATTTTCTTGCCCGACGTAAAATGTATGAATGTAATTAAACTTTCATTTAAGAATTGCATAACTGATATCATGAGCATAAAGAATTATTTTTCCTCCTAACTTTCCTGTTAGACGCCCCTCTCGGCTTTTACGGGT-AAAACCCCCCCTCCCCCCTTAAACTCGTGAGATTCCATTGTGTCTGCAAACCCCCC-GGAAACAGAGCAAATCTTACCAGTTTTTCCCCTCTTAATTTTTTTTTGTT-AATTATAGTTT-GTGTGTTTGTAATATT-ACAATATTGCAAATGCTAGTGTAGCTTA-CGCAAAGTATAACACTGAAGATGTTAAGACGAACCCTACAAAGTTCCGCAAGCACAAAAG
	;
End;

charset cytb = 1-360;
charset cytb = 361-1239;


[Nuclear loci]

#NEXUS 

Begin data;
	Dimensions ntax=28 nchar=7276;
	Format datatype=dna gap=-;
	Matrix
alvarezi      AGATGCAACTTACAGCACTTGAGAAAAGTTTAAAATCTGACACAAGAAAAACATAATTAAGCCTGTTTAAAAATGATCAATCTGACGAAAAA----GAAACAGAACTTGTGACTTTTAAGTGCTGACACTTCTTTGGTTTTAAGTTTTTGTTTGTACCTGTCGTGGTTTGTGTGCACAGTGCATCTGCAGCTCAATCAATACACTTTAAATTCAAAATTAATTTTTGAAAATTAGAATTTTG-------TATTATAATTT----GACATTCATTGTTATGTTTTCAGCTTACTCACAACAAGTACTATTTTTATGCCCATAAT--TTAAT--------TTTTACTGTTTTTAAGAAAA--ATTACTCCTTGTCAACTACTTACTAACTACAATAACTCATTATATTCAGATTATCAGAGTTTATTTATA-----GCGCTTTTT----------TTTTCTAATTTTGTGTAATTTTT-ATCAGAAGTACAATGAACATCTGAAATAGCACAGATAGCAGAAAATGAACATATTTGCAATAATGACTTAAAATTTGTGTTTTTCTGATTCTTTTTTTCTTATTTTTCCACTCAAAGGAAGCAGTAAAAGTTCTAGCCTGCTTAAAAAA-TAGCAGATTCTCACACTGCATGCATATTCCTGCTTCTTTGGAGAAGGCTTGTCATGTGCAGCGCTGATGTTAAATCTATGGTGATGAAGTGGTCACTGCCAAGGATATTGCTGACTCCATAAGATGCCAAAGTACTCAAGCTCACGCATAGAGGCACACCCTCTTGCATGCCATAGATTTTTTT-ACGGTAAGTGGTCCTGAGTGGAAATCAAAGGTCAGTGGTGTACAGATAGCTTAAGCATATTTAATTAAAGATTGTTTAGTCTGCGTGGGTGTGTGTG?????????????????????????????????????CTGACCCCGCAATTCTAAAATATAGTGTATTTTTACATAATTGTTAGGTACATTGGTTGCTCTACTTTATCTAATTAAAAGGAAACTGCACTTTTTTT-AAATAAATGGGAGCCAAGAATCAGCAATAAAATGGATAATGCTTCATATTTCCTCAAAGATTTTTGTAAAGCTCCACAAAAAAGAAAGATGTTAACTAACGGAAGTAAAAAAGCCGCACTCACAAAAGGCATATTTTCAACTATGTCCTAAAGCAACACATGCTCAATCACCACAAAATTATATTGCTGTAGAATAAGCAAGGGAAA-TAACATTGTGAATGCAGGTTTAAAAACAGAGACCGATTGGCATACATCTTTGAAGCCCGGCACCATGTCCCCCGAGGCGTTCCTGCAGGAAGCTCAGGTCATGAAGAAACTGAGACACGAGAAGCTGGTTCAGCTGTATGCCGTGGTTTCTGAGGAGCCCATCTACATCGTAACAGAGTTCATGGACCAAGGTCAGCATGCTAACATTTTAGACCCTATAACTAAATTTCTCCCTGAAATTTCCTTAGTTGTTTAAAGAATTGCTGCGTTTAACAAACTCCTCTACAAACAGGCAGCTTATTGGAGTTTCTGAAGGGACAGTATAGTACGATGCTCCGCCTCCCTCAGCTGGTGGACTTTGCCTCTCAGGTCAGAATATTTTCTTACCATTAGCTTGAGTTGCTATACCTGTTTATTTGGGGGAGGGG-TTTGTTGTTTTTTGTAATAAACCCTAAATGTTGCCACCTTTCATCAGATTGCTTCAGGGATGGCCTACGTAGAGAGGATGAACTACGTTCATAGAGATCTCCGAGCCGCTAACATCCTGGTTGGAGATAATCTGGTTTGCATTGGCCATGAGGGTCAACACATTCCTGAGCTGCAGCCAGTATCATAAAATGTATCGGACAGTCAAAGCTACAAGTGGCCGCCAGATCTTTCAGCCCTTGCACACCCTCAGAGCTGCAGAAAAGGAACTTCTTCCTGGCTTTCACCAGTTTGAATGGCAGCCAGCTCTCAAAAACGTGTCCACATCTTATAATGTTGGCATCATAAATGGGCTGTCAGGATGGACATCTTCGTTAGATGACTCTCCAGCTGACACCATCACCCGGCGCTTTCGCTATGATGTGGCGCTTGTTGGAGCACTGAAGGACCTTGAGGAGGACATCATGGAAGGTCTGAGAGACACTGGAATGGAAGATAGCGCTTGCACCTTGGGCTTTAGAGTCATGATCAAGGAGTGCTGTGATGGCATGGGTGATGTTAGCGAAAAGCATGGTGGAGGACCAGCTGTTCCTGAGAAGGCTGTTCGCTTCTCTTTCACTGTTATGTCCGTCTCTATCCAGGCTGAAGATGAACAGGAGGAGGTCACAATTTTTACAGAGCCAAAGCCCAATTCTGAACTATCCTGTAAGCCCCTTTGCCTTATGTTTGTGGATGAATCAGACCACGAGACTCTCACTGCTGTTTTGGGGCCCATAGTCGCAGAGCGAAATGCGATGAAAGAGAGCAGGCTCATTCTGTCTATGGGTGGCATGCCACGCTCCTTTCGCTTCCACTTCAGGGGCACAGGATATGATGAAAAGATGGTGCGTGAAATGGAGGGCCTG????????????????????????????????????????????????????????????????????????????????????????????????????????????????????????????????????????????????????????????????????????????????????????????????????????????????????????????????????????????????????????????????????????????????????????????????????????????????????????????????????????????????????????????????????????????????????????????????????????????????????????????????????????????????????????????????????????????????????????????????????????????????????????????????????????????????????????????????????????????????????????????????????????????????????????????????????????????????????????????????????????????????????????????????????????????????????????????????????????????????????????????????????????????????????????????????????????????????????????????????????????????CTTCAGTATCAGCTGGCGATCAACAGAGAAAAATCCTCCATTACTGTAACGGAGTGAGTGGAGCATGAACTGTCTCTCTCTCTCTCTCTCTCTCTCTCTCT----CACACACACGCATACATACACATATGTTTGCGTGGCTATCTTTGTGGGAACTTTCCATTGACTTCCATTCATTTCTACATCCTAAACTTTACCCTAACCTTACCCATTACATACCTAACCAAAACTCAATTCACACCTTAGTCCTAAATCTCACCCCTGACCCAAAAA-CAATTTTTT-CCCTTGTGGG-------CTTTGGTCCCCACAACATAGTATGTGTCAGGAAAATGGTCCCCACAAGGTATTACAAACAAAGAAAACCACACACACACGCACAC----CTCTCTGCCATTCTGGAATAAACTCGCTCATGGTGATGATGGTTTGTTTCCGCAGGCTGGTGAAGTGGATTGAAGGCTGTGTTTGTGAAGATCCATTTCTGAACCCTGAGCTGATGCGAGCCAACCCCTGGGTGGAGAA?????????????????TGGTGCTCAGGAACGAAAACCGTCCTCCCATCTTGCTATACTGCTTCAATTTTCTTTT-TTGCTATATGATACTTATAGCAGCATCTGACTGACCTGCAGC------------------------------------------------------------------------------------ATTTTAATAAAACCCAATGCACTC--AG--CTCT--GTTTTTAATTTCATGCTGAAACGACTATCTGATTAAAGCAGGATTAAATTAAGTTACTCTCTGTTTT-ATAAAAGCTCCTGCGAGTCATCTAAATTAATCAAGAACAAAGCTGAATATAAATGTTTGTGTGTTGTCATGAGCAGCTGTCTGGTTGCTTTGTGTTCTGCTGAGCTTGGAATAATAATGTGGCGTTCTGTGCAGGTTTGGGAACCGAATCTTTGGGCCGATCTGGAACAGAGACAGTGTCGCCTGCGTCGTTCTCACCTTTAAAGAACCATTCGGCACTCAGAAGAGCTGGCCACAGACATCGACGGCTTTCAGCATCCAGGCCATGGCGACCTGACTGGATGGGCCAGACAAGGTAATTCTATTGATTTACAGTCTGTTAAATGATTATACAAAAACATGTTAGACATTTTTCTTTCATCCACCACTTTCCTGTCTTTGTTTGAACCTCTTTTACCTTCTCACTAGGTGTGCTGCTGCTCAACGCCGTGCTGACTGTCAGGGCGCACCAAGCTAACTCCCACAAAGACAGAGGCTGGGAGACCTTCACTGACGCTGTG?????????GATTGGACTCAAGTAAGTTTGTCTGAAAATGCTTTAGGTTTATTATTTCTATTTT-ATTTCAGTTGTCTTCTGTTAGAGCATACAGTATTTATGTTTTATGGTGCATTTAGGTACTTTGAAGAATTTGAGAAAAGGATCCCAAGAGTTGAAATGGAAAAGATGGAGGTGATTATGCTTTTGATAATTTCTGATGTATTTTTAAAATTATTTTATTTACAGTTTTTTTTT--AACTGTAATCTTTTGTTTTGTTTTTTATTAAGGTACTTATTCTGGGGGAATTAAAGAAAATTGGTCCAGAATACATCGGAACAATCTGTGGAAGCTATAGGAGAGGTACTTTCATCAAACTGATATTCAGTCTTTAATTTTTAAGAGTGGCTCATCTTTTT-AAAATGATATTTCTAATTTCCAGGTGCAGCATCGAGTGGTGATATTGATATTTTACTGACTCACCCAAATTACACTTCTCAAACAGAGAAGCAGGTAAAACCTAAACATATACTGTTGCTCGCTTAAAGTAAATAAAGTATGTTGGTAAGAAGAAGTGGATCG-TTTTTTTT--AACTAATTGAACTTTCACTGTTTCCAGCCAAAGCTTCTTCATGCTGTGGTCGATCATTTGGAGTCCGTTGGGTTTGTGACCGACACTCTGTCCAAAATCGACCTGATCCGGCAGCACGGCTCCATAGAGGAAATCCTGGAAAACATTGATACAAATGTAAGTTAAATAA-TTTTTTTCTCTTACTGAGATTCGTTTTGTGTTATGTG-TGGAACAAGTGGAAGCAAGCAAAAATTTACAACCAGAGAGTGTGAGATACATCTACACA------------TTTTTTACAAGCGATGCATGTTAAGTTGCAGGACTTAGAGAAATGTTTTGTTTTAATTTGTTTATTTTTTTTTTTT---AAAACACCAACAAGGATGCATAAAGATTAC-AAAAAGTTGAGACAAAATATGTCTTGCAGATGAT-AAAAATCACACCTCATGCTTACTTTAGTTTTTTTGTACATTTTATTTGAATGCATGAATGCATTTTGAATGAAAAATACCTTTTCTGAACTCCTGTAAAACTCAGAATGGAGATTAGTCTATCAGTACTGAACAGTTGTTTTCCACAATTTCT-CCATGTTTCATTTTACTATTAAAAATAGCTGTTTGAAAGAACTTTATAGAAACATGTTTACTTGATTTCCCATTATACATTTATCTAACCATTCACAATGTCAGTTGAGTCAGTGGAAACATTTACGTAGTCAAATATTTTAAAAAAT-CATGTATTTTGAATAATGTCTGGACTTTTAGCTCCCTCATCTTTCGGCTTCATGACATGTTTTGGGTCACCCCAATGCATCTTTTTACGAGACAATAAATAAATTAATTGCGGTCCAACCAGGCAGTGAATGTAATTTTTTTTGTTTTCGTGTGCGTTTTGTTCACCTTTTTGCAGAAGCATCCGGCCCCAGAGGAAATTATGCTGGGGAGCATGGGTTCAATCTCGAATTTAATGACTCGGGCACAGCTAAAAGTGTCACCTCCACAGTAAGTTGCTCATAATTTCTTTTTCACATTTTAATCTGTTGAAATCTTAGCTGTACAAGCCCACCGTAACGTATAAAACCTATAAATATTTAA-CC-TTTTTTTCTAAATTTGTGATAAGAGATGACTTTAGCTGAAAAACTATATGT------------------------------ATG-T-------------------------------------------------------------------------------------------------------------------AATTTAGTAAATGAAAGTTCAGCTGTCAGCAAAAAGCTTTAATTTAAAACATTCTTATCTAGTGCCACAAACCATTTAAAACTTTGTAAATTAACAGTGTGGAAAAATTCTTACCTTGATTCCGCATCAAAAAATCCATTCTTTCGAATCTCTTGCGGTGGCATTCAGGCGGTGTCTCGTTCATTGTGGCGATTCGCTAAAGTTTAAGGGTCGGAGGCCGACACTGCCCTGAACCAACCAATGGCGTTTGTGTTTCCTCGCTGACTGATCGCCTCTGGCTCACGGTTGGCCGGTTCAGCTGAAGTTAGGGTGGTCTGGAGCGAAACTCCCGCCCCCCTGCGACCGGTACTCTGCTGTGTGAGAGGAGCAGCTCGGCTGCCATGCACAGG-TCTGACATGACGGG-ACATGTTCCTGCAGAGGCGTCCCTCAGAACAGAAAGGGTTAAAAGTAAATGACGAAGAAGTTTGATTTATCTCAGCTTTTGGTGAGAGAGATGGAACGATTCTCCAATTCTTTGGAACCAAGGATTAGTAAACAGTTTGGGTAGAA------------------------------TTTGCTAAGATTGTAAAGTTTTTGGTGAGCAGAATCCACATTGGTAAGCAGCACCACTGACGGGAATGCCTGTGTCTGTCTCGCTAGTACTCAGT
andersi       AGATGCAACTTACAGCACTTGAGAAAAGTTTAAAATCTGACACAAGAAAAACAAAATTAAGCCTGTTTAAAAATGATCAACCTGACGAAAGA----GAAACAGAACTTGTGACTTTTAAGTGCTGACACTTCTTTGGTTTTAAGTTTTTGTTTGTACCTGTCGTGGTTTGTGTGCACAGTGCATCTGCAGCTCAATCAATACACTTTAAATTCAAAATTAATTTTTGAAAATTAGAATTTTG-------TATTATAATTTAATTGACATTCATTGTTATGTTTTCAGCTTCCTCACAA---GTACTATTTTTATGCCCATAAT--TTAAT--------TTTTACTGTTTTTAAGAAAA--ATTACTCCTTGTCAATTACTTACTAACTACAATAACTCATTATATTCAGATTATCAGAGTTTATTTATA-----GCGCTTTTT--------TTTCCCCTAATTTTGTGTAATTTTTTATCAGAAGTACAATGAACATCTGAAATAGCACAGATGGCAGAAAATTAACATATTTGCAATAATGACTTAAAATTTGTGTTTTTCTGATTCTTTTTTTCTTATTTTTCCACTCAAAGGAAGCAGTAAAAGTTCTAGCCTGCTTTAAAAA-TAGCAGATTCTCACACTGCATGCATATTCCTTCTTCTTTGGAGAAGGCTTGTCATGTTCAGCGCTGATGTTAAATCTATGGTGATGAAGTGGTCACTGCCAAGGATATTGCTGACTCCATAAGATGCCAAAGTACTCAAGCACACACATACAGGCACACCCTCTTGCATGCCATAGATTTTTTT-ACGGTAAGTGGTCCTGAGTGGAAATCAAAGGTCAGTGGTGTACAGATAGCTTAAGCATATTTAATTAAAGATTGTTTAGTCTGCGTGTGTGTGTGTGACAGGAGGCTCCAATGTACAGTAAATTAATACATTGCCTAACCCCGCAATTCTAAAATATAGTGTATTTTTACATAATTGTTAGGTACATTTTTTGCTCTACTTTATCTAATTAAAAGGAAACTGCACTTTTTT--AAATAAATGGGAGCCAAGAATCAGCAATAAAATGGATAATGCTTCATATTTCCTCAAAGATTTTTGTAAAGCTCCACAAAAAAGAAAGATGTTAACTAACGGAAGTAAAAAAGCCACACTCACAAACAGCATATTTTCAACTATGTCCTAAAGCAACACATGCTCAATCACCACAAAATTATATTGCTGTAGAATAAACAAGGGAAA-TA-CATTGTGAATGCAGGTTTAAAAACAGAGACCCATTGGCATACATCTTTGAAGCCCGGCACCATGTCCCCCGAGGCGTTCCTGCAGGAAGCTCAGGTCATGAAGAAACTGAGACACGAGAAGCTGGTTCAGCTGTACGCTGTGGTTTCTGAGGAGCCCATCTACATCGTAACAGAGTTCATGGACCAAGGTCAGCATGCTAACATTTTAGACCGTATAACTAAATTTCTCCCTGAAATTTCCTTAGTTGTTTAAAGATTTGCTGCGTTTAACAAACTCCTCTACAAACAGGCAGCTTATTGGAGTTTCTGAAGGGACAGTATAGTACGATGCTCCGCCTCCCTCAGCTGGTGGACTTTGCCTCTCAGGTCAGAATATTTTCTTACCATTAGCTTGAGTTGCTATACC----TGTTTGTTTTTTTTT-GTTGTTGTTTTTTGTAATAAACCCTAAATGTTGCCACCTTTCATCAGATTGCTTCAGGGATGGCCTACGTAGAGAGGATGAACTACGTTCATAGAGATCTCCGAGCCGCTAACATCCTGGTTGGAGATAATCTGGTTTGCATTGGCCATGAGGGTCAACACATTCCTGAGCTGCAGCCAGTATCATAAAATGTATCGGACAGTCAAAGCTACAAGTGGCCGCCAGATCTTTCAGCCCTTGCACACCCTCAGAGCTGCAGAAAAGGAACTTCTTCCTGGCTTTCACCAGTTTGAATGGCAGCCAGCTCTCAAAAACGTGTCCACATCTTATAATGTTGGAATCATAAATGGGCTGTCAGGATGGACATCTTCGTTAGATGACTCCCCAGCTGACACCATCACCCGGCGCTTTCGCTATGATGTGGCGCTTGTTGGAGCACTGAAGGACCTTGAGGAGGACATCATGGAAGGTCTGAGAGACACTGGAATGGAAGATAGTGCTTGCACCTTGGGCTTTAGAGTCATGATCAAGGAGTGCTGTGATGGCATGGGTGATGTTAGCGAAAAGCATGGTGGAGGACCAGCTGTTCCTGAGAAGGCTGTTCGCTTCTCTTTCACTGTTATGTCCGTCTCTATCCAGGCTGAAGATGAACAGGAGGAGGTCACAATTTTTACAGAGCCAAAGCCCAATTCTGAACTATCCTGTAAGCCCCTTTGCCTTATGTTTGTGGATGAATCAGACCACGAGACTCTCACTGCTGTTTTGGGGCCCATAGTCGCAGAGCGAAATGCGATGAAAGAGAGCAGGCTCATTCTGTCTATGGGTGGCATGCCACGCTCCTTTCGCTTCCACTTCAGGGGCACAGGATATGATGAAAAGATGGTGCGTGAAATGGAGGGCCTGGAAGCTTCGGGATCTACATACATCTGTACTTTGTGTGACTCCAGTCGAGCAGAGGCTGCTCAAAACATGGTGCTACACTCGGTCACCCGCAGCCATGATGAGAATCTGGAACGTTATGAAATATGGAGAACCAACCCCTTTTCTGAGTCTGTAGATGAGCTACGAGACAGAGTCAAAGGAGTCTCTGCCAAGCCCTTTCTGGAGACCCAGCCCACGATAGATGCATTGCACTGCGACATAGGCAATGCCACTGAATTCTACAAAATCTTCCAGGATGAAATTGGAGAAGTGTATAAAAACCCCAACCCCAGCAGAGAGGACCGGCGCAGCTGGAGGGCAGCCTTGGATAAACAGCTGAGGAAGAAGATGAAGCTTAAACCAGTGATGAGGATGAATGGGAACTATGCCCGAAGGTTAATGACCATGGAGGCTACTGAGGTGGTTTGTGAACTGGTGCCCTCAGAGGAGAGGAGAGAGGTCCTGAGGGAACTCATGAGGCTCTACCTCCAAATGAAACCTGTGTGGCGTGCCACCTGTCCAGCCAAGGAGTGCCCTGACCAGCTGTGCCGCTACAGTTTTAACTCCCAGCGCTTTGCTGACCTGCTCTCCGCTACTTTCAAGTACAGGTACAATGGAAAAATAACCAATTACCTGCACAAGACCCTGGCCCATGTGCCTGAAATCATAGAGAGAGATGGATCTATTGGAGCCTGGGCCAGCGAGGGGAACGAGTCGGCAAACAAACTGTTCAGGCGTTTCAGGAAGATGAATGCACGTCAGTCCAAGGCCTTTGAACTGGAAGACGTGCTAAACTTCAGTATCAGCTGGCGATCAACAGAGAAAAATCCTCCATTACTGTAACGGAGTGAGTGGAGCATGAACTGTCTCTCTCTCTCAC------------------ACGCACACATGCATACATACACATATGTTTGCGTGGCTATCTTTGTGGGAACTTTCCATTGACTTCCATTCATTTCTACATCCTAAACTTTACCCTAACCTTACCCATTACATACCTAACCAAAACTCAATTCACACCTTAGTCCTAAATCTCACCCCTGACCCAAAAA-CAATTTTTT-CCCTTGTGGG-------CTTTGGTCCCCACAACATAGTATGTGTCAGGAAAATGGTCCCCACAAGGTATTACAAACAAAGAAAACCACACACACACGCACAC----CTCTCTGCCATTCTGGAATAAATTCGCTCATGGTGATGATGGTTTGTTTCCGCAGGCTGGTGAAGTGGATTGAAGGCTGTGTTTGTGAAGATCCATTTCTGAACCCTGAGCTGATGCGAGCCAACCCCTGGGTGGAGAAGG???????????????TGGTGCTCAGGTACGAGAACCGTCCTCCCATCTTGCTATACTGCTTCAATTTTCTTTT-TTGCTATATGATACTTGTAGCAGCGTCTGACTGACCTGCAAC------------------------------------------------------------------------------------ATTTTAATAAAACCCAATGCACTCTCAGAGCTCT--GTTTTTAATTTCATGCTGAAATGACTATCTGATTAAAGCAGGATTAAATTAAGTTACTCTCTGTTTTTATAAAAGCTCCTGCGAGTCATCTAAATTAATCAAGAACAAAGCTGAATATAAATGTTTGTGTGTTGTCATGAGCAGCTGTCTGGTTGCTTTGTGTTCTGCTGAGCTTGGAATAATAATGTGGCGTTCTGTGCAGGTTTGGGAACCGACTCTTTGGGCCGATCTGGAACAGAGACAGTGTCGCCTGCGTCGTTCTCACCTTTAAAGAACCATTCGGCACTCAGAAGAGCTGGCCACAGACATCGACGGCTTTCAGCATCCAGGCCATGGCGACCTGACTGGATGGGCCAGACAAGGTAATTCTATTGATTTACATTCTGTTAAATGATTATACAAAAACATGCGAGACATTTTTCTTTCATCCACAACTTTCCTGTCTTTGTTTGAACCTCTTTTACCTTCTCACTAGGTGTGCTGCTGCTCAACGCCGTGCTGACTGTCAGGGCGCACCAAGCTAACTCCCACAAAGACAGAGGCTGGGAGACCTTCACTGACGCTGTG?????????????GGACTCAAGTACGTTTGTCTGAAAATGCTTTAGGTTTATTATTTCTATTTT-ATTTCAGTTGTCTTCTGTTAGAGCATACAGTATTTATGTTTTATGGTGCATTTAGGTACTTTGAAGAATTTGAGAAAAGGATCCCAAGAGTTGAAATGGAAAAGATGGAGGTGATTTTGCTTTTGATAATTTCTGATGTCTTTTTAAAATTATTTTATTTACAGGTTTTTTTT--AACTGTAATCTTTTGTTTTGTTTTTTATTAAGGTACTTATTCTGGGGGAATTAAAGAAAATTGATCCAGAATATATCGGAACAATCTGTGGAAGCTATAGGAGAGGTACTTTCATCAAACTGATATTCAGTCTTTAATTTTTAAGAGTGGCTCATCTTTTT-AAAATGATATTTCTAATTTCCAGGTGCAGCATCGAGTGGTGATATTGATATTTTACTGACTCACCCAAATTACACTTCTCAAACAGAGAAGCAGGTAAAACCTAAACATATACTGTTGCTCGCTTAAAGTAAATAAAGTATGTTGGTAAGAAGAAGTGGATCG-TTTTTTT---AACTAATTGAACTTTCTCTGTTTCCAGCCAAAGCTTCTTCATGCTGTGGTCGATCATTTGGAGTCCATTGGGTTTGTGACCGACACTCTGTCCAAAATCGACCTGATCCGGCAGCACGGCTCCATAGAGGAAATCCTGGAAAACATTGATACAAGTGTAAGTTAAATAA-TTTTTTTCTCTTACTGAGATTCGTTTTGTGTTGTGTG---GAACAAGTGGAAGCAAGCAAAAACTTACAACCAGAGAGTGTGAGATACATCTACACA------------TTTTTTACAAGCGATGCATGTTAAGTTGCAGGACTTGGAGAAATGTTTTGTTTTAATTTGTTTGTTTTTTTTTT-----AAAACACCAACAAGGATGCATAAAGATTAC-AAAAAGTTGATACAAAATATGTCTTGCAGATGAT-AAAAATCACACCTCATGCTTACTTTAGTTTTTTTGTACATTTTATTTGAATGCATGAATGCATTTTGAAAGAAAAATACCTTTTCTGAACTCCTGTAAAACTCAGAATGGAGATTAGTCTATTAGTACTGAACAGTTGCTTTCCACAATTTCT-CCATGTTTCATTTTACTATTAAAAATAGCTGTTTGAAAGAACTTTATAGAAACATGTTTACTTGATTTCCCATTATACATTTATCTAACCGTTCACAATGTCAGTTGAGTCAGTGGAAACATTTACGTAGTCAAATATTAAAAAAAAATGATGTATTTTGAATAATGTCTGGACTTTTAGCTCCCTCATCTTTCGGCTTCATGACATGTTTTGGGTCACCCCGATGCATCTTTTTACGAGACAATAAATAAATTAATTGCGGTCCAACCAGGCAGTGAATGTAATTTTTTTTGTTTTCGTGTGCGTTTTGTTCACCTTTTTGCAGAAGCATCCGGCCCCAGAGGAAATTATGCTGGGGAGCATGGGTTCAATCTCGAATTTCATGACTCGGGCACAGCTAAAAGTGTCACCTCCACAGTAAGTTGCTCATTATTTCTTTTCCACGTTTTAATCTGTTGAAATCGTAGCTGTACAAACCCACCGTAACGTATAAAACCTATAAATATG-AAACC-TTTTTTTCTAAATTTGTGATAAGAGATGACTTTAGCTGAAAAACTATATGTTTTGGGACATTTTTTTTTCTGCAACCAAACATGATGAGGAGCAGAAAGGAGCCTCAAATCTGAGACAAAGGAGCTTTCTATAGCACCACATTTCTGTATATTGCTCTTTCCCTCCACAAAACCTCTTCAAAGCTCAATCTACTTCATTTTAATTTAGTAAATGAAAGTTCACCTGTCAGGAAAAAGCTTTAATTTAAAACATTCTTATCTAGTGCCACAAACCATTTAAAACTTTGTAAATTAACAGTGTAGAAAAATTCTTACCTTGATTCCGCATCAAAAA-TCCATTCTTTCGAATCTCTTGCGGTGGCATTCAGGCGGTGTCTCGTTCATTGTGGCGATTCGCTAAAGTTTAAGGGTCGGAGGCCGACACTGCCCTGAGCCAACCAATGGCATTTATATTTCCTCACTGACTGATCGCCTCTGGCTCACGGTTGGCCGGTTCAGCTGAAGTTAGGGTGGTCTGGAGCGAAACTCCCGCCCCCCTGCGACCGGTACTCTGCTGTGTGAGAGGAGCAGCTCGGCTGCCATGCACAGG-TCTGACATGACGGG-ACATGTTCCTGCAGAGGCGTCCCTCAGAACAGAAAGGGTTCAAAGTAAATGACGAAGAAGTTTGATTTATCTCAGCTTTTGGTGAGAGAGATGGAACGATTCTCCAATTCTTTAGAACCAAGGATTAGTAAACAGTTTGGGTAAAA------------------------------TTTGCTAAGGTTGTAAAGTTTTTGGTGAGCAGAATCCACATTGGTAAGCAGCACCACTGATGGGAATGCCTGTGTCTGTCTCGCTAGTACTCAGT
birchmanni    AGATGCAACTTACAGCACTTGAGAAAAGTTTAAAATCTGACACAAGAAAAACAAAATTAAGCCTGTTTAAAAATTATCAATCTGACGAAAAA----GAAACAGAACTTGTGACTTTTAAGTGCTGACACTTCTTTGGTTTTAAGTTTTTGTTTGTACCTGTTGTGGTTTGTGTGCACAGTGCATCTGCAGCTCAATCAATACACTTTAAATTCAAAATTAATTTTTGAAAATTAGAATTTTG-------TATTATAATTTAATTGACATTCATTGTTATGTTTTCAGCTTACTCACAA---GTACTATTTTTATGCCCATAAT--TTATT--------TTTTACTGTTTTTAAGAAAA--ATTACTCCTTGTCAATTACTTACTAACCACAATAACTCATTATATTCAGATTATCAG--TTTATTTATA-----GCGCTTTTT---------TTTTTCTAATTTTGTGTAATTTTTTATCAGAAGTACAATGAACATCTGAAATAGCACAGATGGCAGAAAATTAACATATTTGCAATAATGACTTAAAATTTGTGTTTTTCTGATTCTTTTTTTCTTATTTTTCCACTTAAAGGAAGCAGTAAAAGTTCTAGCCTGCTTTAAAAA-TAGCAGATTCTCACACTGCATGCATATTCCTGCTTCTTTGGAGAAGGCTTGTCATGTGCAGCGCTGATGTTAAATCTATGGTGATGAAGTGGTCACTGCCAAGGATATTGCTGACTCCATAAGATGCCAAAGTACTCAAGCACACACATACAGGCACACCCTCTTGCATGCCATAGATTTTTTT-ACGGTAAGTGGTCCTGAGTGGAAATCAAAGGTCAGTGGTGTACAGATAGCTTAAGCATATTTAATTAAAGATTGTTTAGTCTGCGTGTGTGTGTGTGACAGGAGGCTCCAATGTACAGTAAATTAATACATTGCCTGACCCCGCAATTCTAAAATATAGTCTATTTTTACATAATTGTTAGGTACATTGGTTGCTCTACTTTATCTAATTAAAAGGAAACTGCACTTTTTT--AAATAAATGGGAGCCAAGAATCAGCAATAAAATGGATAATGCTTCATATTTCCTCAAAGATTTTTGTAAAGCTCCACAAAAAAGAAAGATGTTAACTAACGGAAGTAAAAAAGCCACACTCACAAAAAGCATATTTTCAACCATGTCCTAAAGCAACACATGCTCAATCCCCACAAAATTATATTGCTGTAGAATAAGCAAGGGAAA-TA-CATTGTGAATGCAGGTTTAAAAACACAGACCCATTGGCATACATCTTTGAAGCCCGGCACCATGTCCCCCGAGGCGTTCCTGCAGGAAGCTCAGGTCATGAAGAAACTGAGACACGAGAAGCTAGTTCAGCTGTACGCTGTGGTTTCTGAGGAGCCCATCTACATCGTAACAGAGTTCATGGACCAAGGTCAGCATGCTAACATTTTAGACCGTATAACTGAATTTCTCCCTGAAATTTCCTTAGTTGTTTAAAGATTTGCTGCGTTTAACAAACTCCTCTACAAACAGGCAGCTTATTGGAGTTTCTGAAGGGACAGTATAGTGCGATGCTCCGCCTCCCTCAGCTGGTGGACTTTGCCTCTCAGGTCAGAATATTTTCTTACCATTAGCTTGAGTTGCTATACCTGTTTGTTTGTTTTTTTT--GTTGTTGTTTTTTGTAATAAACCCTAAATGTTGCCACCTTTCATCAGATTGCTTCAGGGATGGCCTACGTAGAGAGGATGAACTACGTTCATAGAGATCTCCGAGCCGCTAACATCCTGGTTGGAGATAATCTGGTTTGCATTGGCCATGAGGGTCAACACATTCCTGAGCTGCAGCCAGTATCATAAAATGTATCGGACAGTCAAAGCTACAAGTGGCCGCCAGATCTTTCAGCCCTTGCACACCCTCAGAGCTGCAGAAAAGGAACTTCTTCCTGGCTTTCACCAGTTTGAATGGCAGCCAGCTCTCAAAAACGTGTCCACATCTTATAATGTTGGCATCATAAATGGGCTGTCAGGATGGACATCTTCGTTAGATGACTCCCCAGCTGACACCATCACCCGGCGCTTTCGCTATGATGTGGCGCTTGTTGGAGCACTGAAGGACCTTGAGGAGGACATCATGGAAGGTCTGAGAGACACTGGAATGGAAGATAGCGCTTGCACCTTGGGCTTTAGAGTCATGATCAAGGAGTGCTGTGATGGCATGGGTGATGTTAGCGAAAAGCATGGTGGAGGACCAGCTGTTCCTGAGAAGGCTGTTCGCTTCTCTTTCACTGTTATGTCTGTCTCTATCCAGGCTGAAGATGAACAGGAGGAGGTCACAATTTTTACAGAGCCAAAGCCCAATTCTGAACTATCCTGTAAGCCCCTTTGCCTTATGTTTGTGGATGAATCAGACCACGAGACTCTCACTGCTGTTTTGGGGCCCATAGTCGCAGAGCGAAATGCGATGAAAGAGAGCAGGCTCATTCTGTCTATGGGTGGCATGCCACGCTCCTTTCGCTTCCACTTCAGGGGCACAGGATATGATGAAAAGATGGTG????????????????????????????????????????????????????????????????????????????????????????????????????????CCGCAGCCATGATGAGAATCTGGAACGTTATGAAATATGGAGAACCAACCCCTTTTCTGAGTCTGTAGATGAGCTACGAGACAGAGTCAAAGGAGTCTCGGCCAAGCCCTTTCTGGAGACCCAGCCCACGCTGGATGCATTGCACTGCGACATAGGCAATGCCACTGAATTCTACAAAATCTTCCAGGATGAAATTGGAGAAGTGTATAAAAGCCCCAACCCCAGCAGAGAGGAAAGGCGCAGCTGGAGGGCAGCCTTGGATAAACAGCTGAGGAAGAAGATGAAGCTTAAACCAGTGATGAGGATGAATGGGAACTATGCCCGAAGGTTAATGACCATGGAGGCTACTGAGGTGGTTTGTGAACTGGTGCCCTCAGAGGAGAGGAGAGAGGTCCTGAGGGAACTCATGAGGCTCTACCTCCAGATGAAACCTGTGTGGCGTGCCACCTGTCCAGCCAAGGAGTGCCCTGACCAGCTGTGCCGCTACAGTTTTAACTCCCAGCGCTTTGCTGACCTGCTCTCCGCTACCTTCAAGTACAGGTATAATGGAAAAATAACCAATTACCTGCACAAGACCCTGGCCCATGTGCCTGAAATCATAGAGAGAGATGGATCTATTGGAGCCTGGGCCAGCGAGGGGAACGAGTCGGCAAACAAACTGTTCAGGCGTTTCAGGAAGATGAATGCACGTCAGTCC?????????????????????????????CTTCAGTATCAGCTGGCGATCAACAGAGAAAAATCYTCCATTACTGTAACGGAGTGAGTGGAGCATGAACTCTCTCTCTCTCTCTCTCT------------CACACACACACACGCATGCATACACATATGTTTGCGTGGCTATCTTTGTGGGAACTTTCCATTGACTTCCATTCATTTCTACATCCTAAACTTTACCCTAACCTTACCCATTACATACCTAACCAAAACTCAATTCACACCTTAGTCCTAAATCTCACCCCTGACCCAAAAA-CAATTTTTT-CCCTTGTGGG-------CTTTGGTCCCCACAACATAGTATGTGTCACGAAAATGGTCCCCACAAGGTATTACAAATAAAGAAAACCACACACACACGCACAC----CTCTCTGCCATTCTGCAATAAATTCGCTCATGGTGATGATGGTTTGTTTCCGCAGGCTGGTGAAGTGGATTGAAGGCTGTGTTTGTGAAGATCCATTTCTGAACCCTGAGCTGATGCGAGCCAACCCCTGGGTGGAGAAGGTGGTGCAGAACCTCATGGTGCTCAGGTACGAAAACCGTCCTCCCATCTTGCTATACTGCTTCAATTTTCTTTT-TTGCTATATGATACTTGTAGCAGTGTCTGACTGACCTGCAGC------------------------------------------------------------------------------------ATTTTAATAAAACCCAGTGCACTCTCAGAGCTCT--GTTTTTAATTTCATGCTGAAACGACTATCTGATTAAAGCAGGATTAAATTAAGTTACTCTCTGTTTTTATAAAAGCTCCTGCGAGTCATCTAAATTAATCAAGAACAAAGCTGAATATAAATGTTTGTGTGTTGTCATGAGCAGCTGTCTGGTTGCTTTGTGTTCTGCTGAGCTTGGAATAATAATGTGGCGTTCTGTGCAGGTTTGGGAACCGAATCTTTGGGCCGATCTGGAACAGAGACAGTGTCGCCTGCGTCGTTCTTACCTTTAAAGAACCATTCGGCACTCAGAAGAGCTGGCCACAGACATCGACGGCTTTCAGCATCCAGGCCATGGCGACCTGACTGGATGGGCCAGACAAGGTAATTGTATTGATTTACATTCTGTTAAATGATTATACAAAAACATGCGAGACATTTTTCTTTCATCCACAACTTTCCTGTCTTTGTTTGAACCCCTTTTACCTTCTCACTAGGTGTGCTGCTGCTCAACGCCGTGCTGACTGTCAGGGCGCACCAAGCTAACTCCCACAAAGACAGAGGCTGGGAGACCTTCACTGACGCTGTGCCACCAAAAGATTGGACTCAAGTACGTTTGTCTGAAAATGCTTTAGGTTTATTATTTCTATTTT-ATTTCAGTTGTCTTCTGTTAGAGCATGCAGTATTTATGTTTTATGGTGCATTTAGGTACTTTGAAGAATTTGAGAAAAGGATCCCAAGAGTTGAAATGGAAAAGATGGAGGTGATTTTGCTTTTGATAATTTCTGATGTCTTTTTAAAATTATTTTATTTACAGGTTTTTTTT--AATTGTAATCTTTTGTTTTGTTTTTTATTAAGGTACTTATTCTGGGGGAATTAAAGAAAATTGATTCAGAATATATCGGAACAATCTGTGGAAGCTATAGGAGAGGTACTTTCATCAAACTGATATTCAGTCTTTAATTTTTAAGAGTGGCTCATCTTTTT-AAAATGATATTTCTAATTTCCAGGTGCAGCATCGAGTGGTGATATTGATATTTTACTGACTCACCCAAATTACACTTCTCAAACAGAGAAGCAGGTAAAACCTAAACATATACTGTTGCTCGCTTAAAGTAAATAAAGTATGTTGGTAAGAAGAAGTGGATCG-TTTTTTT---AACTAATTGAACTTTCTCTGTTTCCAGCCAAAGCTTCTTCATGCTGTGGTCGATCATTTGGAGTCCGTTGGGTTTGTGACCGACACTCTGTCCAAAATCGACCTGATCCGGCAGCACGGCTCCATAGAGGAAATCCTGGAAAACATTGATACAAGTGTAAGTTAAATAA-TTTTTTTCTCTTACTGAGATTCGTTTTGTGTTGTGTG---GATCTAGTGGAAGCAAGCAAAAATTTACAACCAGAGAGTGTGAGATACATCTACACA------------TTTTTTACAAGCGATGCATGTTAAGTTGCAGGACTTGGAGAAATGTTTTGTTTTAATTTTTTTTTTTTTTTT-------AAAACACCAACAAGGATGCGTAAAGATTAC-AAAAAGTTGATACAAAATATGTCTTGCAGATGAT-AAAAATCACACCTCATGCTTACTTTAGTTTTTTTGTACATTTTATTTGAATGCATGAATGCATTTTGAATAAAAAATACCTTTTCTGAACTCCTGTAAAACTCAGAATGGAGATTAGTCTATTAGTACTGAACAGTTGTTTTCCACAATTTCTCCCATGTTTCATTTTACTATTAAAAATAGCTGTTTGAAAGAACTTTATAGAAACATGTTTACTTGATTTCCCATTATACATTTATCTAACCATTCACAATGTCAGTTGAGTCAGTGGAAACATTTACGTAGTCAAATATTTAAAAAAATTGATGTATTTTGAATAATGTCTGGACTTTTAGCTCCCTCATCTTTCAGCTTCATGACATGTTTTGGGTCACCCCAATGCATCTTTTTACGAGACAATAAATAAATTAATTGCGGTCCAACCAGGCAGTGAATGTAATTTTTTTTGTTTTCGTGTGCGTTTTGTTTACCTTTTTGCAGAAGCATCCGGCCCCAGAGGAAATTATGCTGGGGAGCATGGGTTCAGTCTCGAATTTAATGACTCGGGCACAGCTAAAAGTGTCACCTCCACAGTAAGTTGCTCATTATTTCTTTTCCACATTTTAATCTGTTGAAATCTTAGCTGTACAAACCCACCATAACGTATAAAACCTATAAATATG-AAACCTTTTTTT-CTAAATTTGTGATAAGAGATGACTTTAGCTGAAAAACTATATGTTTTGGGACATTTTTCT--CTGCAACCAAACATGATGAGGAGCAGAAATGAGCCTCAAATCTGAGACAAAGGAGCTTTCTAGAGCACCACATTTCTGTATATTGCTCTTTCCCTCCACAAAACCTCTTCAAAGCTCAATCTACTTCATTTTAATTTAGTAAATGAAAGTTCACCTGTCAGGAAAAAGCTTTAATTTAAAACATTCTTATCTAGTGCC?CAAACCATTTAGAACTTTGTAAATTAACAGTGTAGAAAAATTCTTACCTTGATTCCGCATCAAAAA-TCCATTCTTTCGAATCTCTTGCGGTGGCATTCAGGCGGTGTCTCGTTCATTGTGGCGATTCGCTAAAGTTTAAGGGTCGGAGGCCGACACTGCCCTGAACCAATCAATGGCATTTATATTTCCTCACTGACTGATCGCCTCTGGCTCACGGTTGGTCGGTTCAGCTGAAGTTAGGGTGGTCTGGAGCGAAACTCCCGCCCCCCTGCGACCGGTACTCTGCTGTGTGAGAGGAGCAGCTCGGCTGCCATGCACAGG-TCTGACATGACGGG-ACATGTTCCTGCAGAGGCGTCCCTCAGAACAGAAAGGGTTAAAAGTAAATGACGAAGAAGTTTGATTTATCTCAGCTTTTGGTGAGAGAGATGGGACGATTCTCCAATTCTTTGGAACCAAGGATTAGTAAACAGTTTGGGTAGAA------------------------------TTTGCTAAGATTGTAAAGTTTTTGGTGAGCAGAATCCACATCGGTAAGCAGCACCACTGATGGGAATGCATGTGTCTGTCTCGCTAGTACTCAGT
clemenciae    AGATGCAACTTACAGCACTTGAGAAAAGTTTAAAATCTGACACAAGAAAAACATAATTAAGCCTGTTTAAAAATGATCAATCTGACGAAAAA----GAAACAGAACTTGTGACTTTTAAGTGCTGACACTTCTTTGGTTTTAAGTTTTTGTTTGTACCTGTCGTGGTTTGTGTGCACAGTGCATCTGCAGCTCAATCAATACACTTTAAATTCAAAATTAATTTTTGAAAATTAGAATTTTG-------TATTATAATTT----GACATTCATTGTTATGTTTTCAGCTTACTCACAACAAGTACTATTTTTATGCCCATAATATTTTATGCCCATAATTTTACTGTTTTTAAGAAAA--ATTACTCCTTGTCAACTACTTACTAACTACAATAACTCATTATATTCAGATTATCAGAGTTTATTTATA-----GCACTTTTT---------TTTTTCTAATTTTGTGTAATTTTT-ATCAGAAGTACAATGAACATCTGAAATAGCACAAATGGCAGAAAATTAACATATTTGCAATAATGATTTAAAATTTGTGTTTTTCTGATTCTTTTTTTCTTATTTTTCCACTAAAAGGAATCAGTAAAAGTTCTAGCCTGCTTAAAAAA-TAGCAGATTCTCACA---------TATTCCTGCTTCTTTGGAGAAGGCTTGTCATGTGCAGCGCTGATGTTAAATCTATGGTGATGAAGTGGTCACTGCCAAGGATATTGCTGACTCCATAAGATGCCAAAGTACTCAAGCACACACATACAGGCACACCCTCTTGCATGCCATAGATTTTTTT-ACGGTAAGTGGTCCTGAGTGGAAATCAAAGGTCAGTGGTGTACAGATAGCTTAAGCATATTTAATTAAAGATTGTTTAGTCTGCGTGTGTGTGTGTGACAGGAGGCTCCAATGTA-----AATTAATACATTGCCTGACCCCGCAATTCTAAAATATAGTGTATTTTTACATAATTGTTAGGTACATTGGTTGCTCTACTTTATCTAATTAAAAGGAAACTGCACTTTTTT--AAATAAATGGGAGCCAAGAATCAGCAATAAAATGGATAATGCTTCATATTTCCTCAAAGATTTTTGTAAAGCTCCACAAAAAAGAAAGATGTTAACTAACGGAAGTAAAAAAGCCGCACTCACAAAAGGCATATTTTCAACTATGTCCTAAAGCAACACATGCTCAATCACCACAAAATTATATTGCTGTAGAACAAGCAAGGGAAA-TA-CATTGTGAATGCAGGTTTAAAAACAGAGACCCATTGGCATACATCTTTGAAGCCTGGCACCATGTCCCCCGAGGCGTTCCTGCAGGAAGCTCAGGTCATGAAGAAACTGAGACACGAAAAGCTGGTTCAGCTGTACGCCGTGGTTTCTGAGGAGCCCATCTACATAGTAACAGAGTTCATGGACCAAGGTCAGCATGCTAACATTTTAGACCGTATAACTAAATTTCTCCCTGAAATTTCCTTAGTTGTTTAGAGATTTGCTGCATTTAACAAACTCCTCTACAAACAGGCAGCTTATTGGAGTTTCTGAAGGGACAGTATAGTGCGATGCTCCGCCTCCCTCAGCTGGTGGACTTTGCCTCCCAGGTCAGAATATTTTCTTACCATTAGCTTGAGATGCTATACC----TGTTTGTTTT------GTTGTTGTTGTTTGTAATAAACCCTAAATGTTGCCACCTTTCATCAGATTGCTTCAGGGATGGCCTACGTAGAGAGGATGAACTACGTTCATAGAGATCTCCGAGCCGCTAACATCCTGGTTGGAGATAATCTGGTTTGCATTGGCCATGAGGGTCAACACATTCCTGAGCTGCAGCCAGTATCATAAAATGTATCGGACAGTCAAAGCTACAAGTGGCCGCCAGATCTTTCAGCCCTTGCACACCCTCAGAGCTGCAGAAAAGGAACTTCTTCCTGGCTTTCACCAGTTTGAATGGCAGCCAGCTCTCAAAAACGTGTCCACATCTTATAATGTTGGCATCATAAATGGGCTCTCAGGATGGACATCTTCGTTAGATGACTCCCCAGCTGACACCATCACCCGGCGCTTTCGCTATGATGTGGCGCTTGTTGGAGCACTGAAGGACCTTGAGGAGGACATCATGGAAGGTCTGAGAGACACTGGAATGGAAGATAGTGCTTGCACCTTGGGCTTTAGAGTCATGATCAAGGAGTGCTGTGATGGCATGGGTGATGTTAGTGAAAAGCATGGTGGAGGACCAGCTGTTCCTGAGAAGGCTGTTCGCTTCTCTTTCACTGTTATGTCCGTCTCTATCCAGGCTGAAGATGAACAGGAGGAGGTCACAATTTTTACAGAGCCAAAGCCCAATTCTGAACTATCCTGTAAGCCCCTTTGCCTTATGTTTGTGGATGAATCAGACCATGAGACTCTCACTGCTGTTTTGGGGCCCATAGTCGCAGAGCGAAATGCGATGAAAGAGAGCAGGCTCATTCTGTCTATGGGTGGCATGCCACGCTCCTTTCGCTTCCACTTCAGGGGCACAGGATATGATGAAAAGATGGTGCGTGAAATGGAGGGCCTGGAAGCTTCGGGATCTACATACATCTGTACTTTGTGTGACTCCAGTCGAGCAGAGGCTGCTCAAAACATGGTGCTACACTCCGTCACCCGCAGCCATGATGAGAATCTGGAACGTTATGAAATATGGAGAACCAACCCCTTTTCTGAGTCTGTAGATGAGCTACGAGACAGAGTCAAAGGAGTCTCGGCCAAGCCCTTTTTGGAGACTCAGCCCACAATAGATGCATTGCACTGCGACATAGGCAATGCCACTGAATTCTACAAAATCTTCCAGGATGAAATTGGAGAAGTGTATAAAAACCCCAACCCCAGCAGAGAGGACCGGCGCAGCTGGAGGGCAGCCTTGGATAAACAGCTGAGGAAGAAGATGAAGCTTAAACCAGTGATGAGGATGAATGGGAACTATGCCCGAAGGTTAATGACCATGGAGGCTACTGAGGTGGTTTGTGAACTGGTGCCCTCAGAGGAGAGGAGAGAGGTCCTGAGGGAACTCATGAGGCTCTACCTCCAGATGAAACCTGTGTGGCGTGCCACCTGTCCAGCCAAGGAGTGCCCTGACCAGCTGTGCCGCTACAGTTTTAACTCCCAGCACTTTGCTGACCTGCTCTCCGCTACCTTCAAGTACAGGTACAATGGAAAAATAACCAATTACCTGCACAAGACCCTGGCCCATGTGCCTGAAATCATAGAGAGAGATGGATCTATTGGAGCCTGGGCCAGCGAGGGGAACGAGTCGGCAAACAAACTGTTCAGGCGTTTCAGGAAGATGAATGCACGTCAGTCCAAGGCCTTTGAACTGGAAGACGTGCTAAACTTCAGTATCAGCTGGCGATCAACAGAGAAAAATCCTCTATTACTGTAACGGAGTGAGTGGAGCATGAACTGTCTCTCTCTCTCTCTCT--------------CACACACACATGCATACATACACATATGTTTTCGTGGCTATCTTTGTGGGAACTTTCCATTGACTTCCATTCATTTCTACATCCTAAACTTTACCCTAACCTTACCCATTACATACCTAACCAAAACTCAATTCACACCTTAGTCCTAAATCTCACCCCTGACCCAAAAA-CAATTTTTT-CCCTTGTGGG-------CTTTGGTCCCCACAACATAGTATGTGTCAGGAAAATGGTCCCCACAAGGTATTACAAACAAAGAAAACCACACACACACGCACAC----CTCTCTGCCATTCTGGAATAAATTCGCTCATGGTGATGATGGTTTGTTTCCGCAGGCTGGTGAAGTGGATTGAAGGCTGTGTTTGTGAAGATCCATTTCTGAACCCTGAGCTGATGCGAGCCAACCCCTGGG?????????TGGTGCAGAACCTCATGGTGCTCAGGTACAAAAACCGTCCTCCCATCTTGCTATACTGCTTCAATTTTCTTTT-TTGCTATATGATACTTGTAGCAGCATCTGACTGACCTGCAGC------------------------------------------------------------------------------------ATTTTAATAAAATCCAATGCACTCTCAGAGCTCTCTGTTTTTAATTTCATGCTGAAACGACTATCTGATTAAAGCAGGATTAAATTAAGTTACTCTCTGTTTT-ATAAAAGCTCCTGCGAGTCATCTAAATTAATCAAGAACAAAGCTGAATATAAATGTTTGTGTGTTGTCATGAGCAGCTTTCTGGTTGCTTTGTGTTCTGCTGAGCTTGGAATAATAATGTGGCGTTCTGTGCAGGTTTGGGAACCGACTCTTTGGGCCGATCTGGAACAGAGACAGTGTCGCCTGCGTCGTTCTCACCTTTAAAGAACCATTCGGCACTCAGAAGAGCTGGCCACAGACATCGACGGCTTTCAGCATCCAGGCCATGGCGACCTGACTGGATGGGCCAGACAAGGTAATTCTATTGATTTACATTCTGTTAAATGATTATACAAAAACATGCGAGACATTTTTCTTTCATCCACCACTTTCCTGTCTTTGTTTGAACCTCTTTTACCTTCTCACTAGGTGTGCTGCTGCTCAACGCCGTGCTGACTGTCAGGGCGCACCAAGCTAACTCCCACAAAGACAGAGGCTGGGAGACCTTCACTGACGCTGTG???????????TTGGACTCAAGTACGTTTGTCTGAAAATGCTTTAGGTTTATTATTTCTATTTT-ATTTCAGTTGTCTTCTGTTAGAGCATACAGTATTTATGTTTTATGGTGCATTTAGGTACTTTGAAGAATTTGAGAAAAGGATCCCAAGAGTTGAAATGGAAAAGATGGAGGTGATTTTGCTTTTGATCATTTCTGATGTCTTTTTAAAATTATTTTATTTACAGTTTTTTTTTTTAACTGTAATCTTTTGTTTTGTTTTTTATTAAGGTACTTATTCTGGGGGAATTAAAGAAAATTGGTCCAGAATATATCGGAACAATCTGTGGAAGCTATAGGAGAGGTACTTTCATCAAACTGATATTCAGTCTTTAATTTTTAAGAGTGGCTCATCTTTTT-AAAATGATATTTCTAATTTCCAGGTGCAGCATCGAGTGGTGATATTGATATTTTACTGACTCACCCAAATTACACTTCTCAAACAGAGAAGCAGGTAAAACCTAAACATATACTGTTGCTTGCTTAAAGTAAATAAAGTATGTTGGTAAGAAGAAGTGGATCGGTTTTTTT---AACTAATTGAACTTTCTCTGTTTCCAGCCAAAGCTTCTTCATGCTGTGGTCGATCATTTGGAGTCCGTTGGGTTTGTGACCGACACTCTGTCCA??ATCGACCTGATCCGGCAGCACGGCTCCATAGAGGAAATCCTGGAAAACATTGATACAAATGTAAGTTAAATAA-TTTTTTTCTCTTACTGAGATTCGTTTCGTGTTATGTG-TGGAACAAGTGGAAGCAAGCAAAAATTTACAACCAGAGAGTGTGAGATACATCTACACA------------TTTTTTACAAGTGATGCAAGTTAAGTTGCAGGACTTAGAGAAATGTTTTGTTTTAATTTGTTTATTTATTTTTTTT---AAAACACCAACAAGGATGCATAAAGATTAC-AAAAAGTTGAGACAAAATATGTCTTGCAGATGAT-AAAAATCACACCTCATGCTTACTTTAGTTTTTTTGTACATTTTATTTGAATGCATGAATGCATTTTGAAAGAAAAATACCTTTTCTGAACTGCTGTAAAACTCAGAATGGAGATTAGTCTATAAGTACTGAACAGTTGTTTTCCACAATTTCT-CCATGTTTCATTTTACTATTAAAAATAGCTGTTTGAAAGAACTTTATAGAAACATGTTTACTTGATTTCCCATTATACATTTATCTAACCATTCACAATGTAGGTTGAGTCAGTGGAAACATTTACGTAGTCAAATATTTAAAAAAAT-CATGTATTTTGAATAATGTCTGGACTTTTAGCTCCCTCATCTTTCGGCTTCATGACATGTTTTGGGTCACCCCAATGCATCTTTTTACGAGACAATAAATAAATTAATTGCGGTCCAACCAGGCAGTGAATGTAATTTTTTTTGTTTTCGTGTGCGTTTTGTTCACCTTTTTGCAGAAGCATCCGGCCCCAGAGGAAATTATGCTGGGGAGCATGGGKTCAATCTCGAATTTAATGACTCGGGCACAGCTAAAAGTGTCACCTCCACAGTAAGTTGCTCATCATTTCTTTTTCACATTTTAATCTGTTGAAATCTTAGCTGTACAAGCCCACCGTAACTTATAAAACCTATAAATATTTAA-CCTTTTTTT-CTAAATTTGTGATAAGAGATGGCTTTAGCTGAAAAACTATATGT------------------------------ATG-T-------------------------------------------------------------------------------------------------------------------AATTTAGTAAATGAAAGTTCAGCTGTCAGCAAAAAGCTTTAATTTAAAACATTCTTATCTAGTGCCACAAACCATTTAAAACTTTGTAAATTAACAGTGTAGAAAAATTCTTACCTTGATTCCGCATCAAAAAATCCAGTCTTTCGAATCTCTTGCGGTGGCATTCAGGCGGTGTCTCGTTCATTGTGGCGATTCGCTAAAGTTTAAGGGTCGGAGGCCGACACTGCCCTGAACCAACCAATGGCGTTCGTGTTTCCTCGCTGACTGATCGCCTCTGGCTCACGGTTGGCCGGTTCAGCTGAAGTTAGGGTGGTCTGGAGCGAAACTCCCGCCCCCCTGCGACCGGTACTCTGCTGTGTGAGAGGAGCAGCTCGGCTGCCATGCACAGG-TCTGACATGACGGG-ACATGTTCCTGCAGAGGCGTCCCTCAGAACAGAAAGGGTTAAAAGTAAATGACGAAGAAGTTTGATTTATCTCAGCTTTTGGTGAGAGAGATGGAACGATTCTCCAATTCTTTGGAACCAAGGATTAGTAAACAGTTTGGGTAGAA------------------------------TTTGCTAAGGTTGTAAAGTTTTTGGTGAGCAGAATCCACATCGGTAAGCAACACCACTGATGGGAATGCCTGTGTCTGTCTCGCTAGTACTCAGT
continens     AGATGCAACTTACAGCACTTGAGAAAAGTTTAAAATCTGACACAAGAAAAACAAAATTAAGCCTGTTTAAAAATTATCAATCTGACGAAAAA----GAAACAGAACTTGTGACTTTTAAGTGCTGACACTTCTTTGGTTTTAAGTTATTGTTTGTACCTATTGTGGTTTGTGTGCACAGTGCATCTGCAGCTCAATCAATACACTATAAATTCAAAATTAATTTTTGAAAATTAGAATTTTG-------TATTATAATTTAATTGACATTCATTGTTATGTTTTCAGCTTACTCACAA---GTACTATTTTTATGCCCATAAT--TTAAT--------TTTTACTGTTTTTAAGAAAA--ATTACTCCTTGTCAATTACTTACTAACTACAATAACTCATTATATTCAGATGATCAGAGTTTATTTATA-----GCGCGTTTT---------TTTTTCTAATTTTGTGTAATTTTTTATCAGAAGTACAATGAACATCTGAAATAGCACAGATGGCAGAAAATTAACATATTTGCAATAATGACTTAAAATTTGTGTTTTTCTGATTCTTTTTTTCTTATTTTTCCACTTAAAGGAAGCAGTAAAAGTTCTAGCCTGCTTAAAAAA-TAGCAGATTCTCACACTGCATGCATATTCCTGCTTCTTTGGAGAAGGCTTGTCATGTGCAGCGCTGATGTTAAATCTATGGTGATGAAGTGGTCACTGCCAAGGATATTGCTGACTCCATAAGATGCCAAAGTACTCAAGCACACACATACAGGCACACCCTCTTGCATGCCATAGATTTTTTT-ACGGTAAGTGGTCCTGAGTGGAAATCAAAGGTCAGTGGTGTACAGATAGCTTAAGCATATTTAATTAAAGATTGTTTAGTCTGCGTGTGTGTGTGTGACAGGAGGCTCCAATGTACAGTAAATTAATACATTGCCTGACCCCGCAATTCTAAAATATAGTCTATTTTTACATAATTGTTAGGTACATTGGTTGCTCTACTTTATCTAATTAAAAGGAAACTGCACTTTTTT--AAATAAATGGGAGCCAAGAATCAGCAATAAAATGGATAATGCTTCATATTTCCTCAAAGATTTTTGTAAAGCTCCACAAAAAAGAAAGATGTTAACTAACGGAAGTAAAAAAGCCACACTCACAAAAAGCATATTTTCAACCATGTCCTAAAGCAACACATGCTCAATCCCCACAAAATTATATTGCTGTAGAATAAGCAAGGGAAA-TA-CATTGTGAATGC------------------CCATTGGCATACATCTTTGAAGCCCGGCACCATGTCCCCCGAGGCGTTCCTGCAGGAAGCTCAGGTCATGAAGAAACTGAGACACGAGAAGCTAGTTCAGCTGTACGCTGTGGTTTCTGAGGAGCCCATCTACATCGTAACAGAGTTCATGGACCAAGGTCAGCATGCTAACATTTTAGACCGTATAACTGAATTTCTCCCTGAAATTTCCTTAGTTGTTTAAAGATTTGCTGCGTTTAACAAACTCCTCTACAAACAGGCAGCTTATTGGAGTTTCTGAAGGGACATTATAGTGCGATGCTCCGCCTCCCTCAGCTGGTGGACTTTGCCTCTCAGGTCAGAATATTTTCTTACCATTAGCTTGAGTTGCTATACCTGTTTGTTTGTTTTTTTT--GTTGTTGTTTTTTGTAATAAACCCTAAATGTTGCCACCTTTCATCAGATTGCTTCAGGGATGGCCTACGTAGAGAGGATGAACTACGTTCATAGAGATCTCCGAGCCGCTAACATCCTGGTTGGAGATAATCTGGTTTGCATTGGCCATGAGGGTCAACACATTCCTGAGCTGCAGCCAGTATCATAAAATGTATCGGACAGTCAAAGCTACAAGTGGCCGCCAGATCTTTCAGCCCTTGCACACCCTCAGAGCTGCAGAAAAGGAACTTCTTCCTGGCTTTCACCAGTTTGAATGGCAGCCAGCTCTCAAAAACGTGTCCACATCTTATAATGTTGGCATCATAAATGGGCTGTCAGGATGGACATCTTCGTTAGATGACTCCCCAGCTGACACCATCACCCGGCGCTTTCGCTATGATGTGGCGCTTGTTGGAGCACTGAAGGACCTTGAGGAGGACATCATGGAAGGTCTGAGAGACACTGGAATGGAAGATAGCGCTTGCACCTTGGGCTTTAGAGTCATGATCAAGGAGTGCTGTGATGGCATGGGTGATGTTAGCGAAAAGCATGGTGGAGGACCAGCTGTTCCTGAGAAGGCTGTTCGCTTCTCTTTCACTGTTATGTCTGTCTCTATCCAGGCTGAAGATGAACAGGAGGAGGTCACAATTTTTACAGAGCCAAAGCCCAATTCTGAACTATCCTGTAAGCCCCTTTGCCTTATGTTTGTGGATGAATCAGACCACGAGACTCTCACTGCTGTTTTGGGGCCCATAGTCGCAGAGCGAAATGCGATGAAAGAGAGCAGGCTCATTCTGTCTATGGGTGGCATGCCACGCTCCTTTCGCTTCCACTTCAGGGGCACAGGATATGATGAAAAGATGGTGCGTGAAATGGAGGGCCTGGAAGCTTCGGGATCTACATACATCTGTACTTTGTGTGACTCCAGTCGAGCAGAGGCTGCTCAAAACATGGTGCTACACTCCGTCACCCGCAGCCATGATGAGAATCTGGAACGTTATGAAATATGGAGAACCAACCCCTTTTCTGAGTCTGTAGATGAGCTACGAGACAGAGTCAAAGGAGTCTCGGCCAAGCCCTTTCTGGAGACCCAGCCCACGATAGATGCATTGCACTGCGACATAGGCAATGCCACTGAATTCTACAAAATCTTCCAGGACGAAATTGGAGAAGTGTATAAAAACCCCAACCCCAGCAGAGAGGACCGGCGCAGCTGGAGGGCAGCCTTGGATAAACAGCTGAGGAAGAAGATGAAGCTTAAACCAGTGATGAGGATGAATGGGAACTATGCCCGAAGGTTAATGACCATGGAGGCTACTGAGGTGGTTTGTGAACTGGTGCCCTCAGAGGAGAGGAGAGAGGTCCTGAGGGAACTCATGAGGCTCTACCTCCAAATGAAACCTGTGTGGCGTGCCACCTGTCCAGCCAAGGAGTGCCCTGACCAGCTGTGCCGCTACAGTTTTAACTCCCAGCGCTTTGCTGACCTGCTCTCCGCTACCTTCAAGTACAGGTACAATGGAAAAATAACCAATTACCTGCACAAGACCCTGGCCCATGTGCCTGAAATCATAGAGAGAGATGGATCTATTGGAGCCTGGGCCAGCGAGGGGAACGAGTCGGCAAACAAACTGTTCAGGCGTTTCAGGAAGATGAATGCACGTCAGTCC?????????????????????????????CTTCAGTATCAGCTGGCGATCAACAGAGAAAAATCCTCCATTACTGTAACGGAGTGAGTGGAGCATGAACTGTCTCTCTCTCTCT----------------CACACACACACATGCATGCATACACATATGTTTGCGTGGCTATCTTTGTGGGAACTTTCCATTGACTTCCATTCATTTCTACATCCTAAACTTTACCCTAACCTTACCCATTACATACCTAACCAAAACTCAATTCACACCTTAGTCCTAAATCTCACCCCTGACCCAAAAA-CAATTTTTT-CCCTTGTGGG-------CTTTGGTCCCCACAACATAGTATGTGTCACGAAAATGGTCCCCACAAGGTATTACAAATAAAGAAAACCACACACACACGCACAC----CTCTCTGCCATTCTGCAATAAATTCGCTCATGGTGATGATGGTTTGTTTCCGCAGGCTGGTGAAGTGGATTGAAGGCTGTGTTTGTGAAGATCCATTTCTGAACCCTGAGCTGATGCGAGCCAACCCCTGGGTGGAGAAGGTGGTGCAGAACCTCATGGTGCTCAGGTACGAAAACCGTCCTCCCATCTAGCTATACTGCTTCAATTTTTTTTT-TTGCTATATGATACTTGTAGCAGTGACGGACTGACCTGCAGC------------------------------------------------------------------------------------ATTTTAATAAAACCCAATGCACTCTCAGAGCTCTCTGTTTTTAATTTCATGCTGAAACGACTATCTGATTAAAGCAGGATTAAATTAAGTTACTCTCTGTTTTTATAAAAGCTCCTGCRAGTCATCTAAATTAATCAAGAACAAAGCTGAATATAAATGTTTGTGTGTTGTCATGAGCAGCTGTCTGGTTGCTTTGTGTTCTGCTGAGCTTGGAATAATAATGTGGCGTTCTGTGCAGGTTTGGGAACCGAATCTTTGGGCCGATCTGGAACAGAGACAGTGTCGCCTGCGTCGTTCTTACCTTTAAAGAACCATTCGGCACTCAGAAGAGCTGGCCACAGACATCGACGGCTTTCAGCATCCAGGCCATGGCGACCTGACTGGATGGGCCAGACAAGGTAATTCTATTGATTTACATTCTGTTAAATGATTATACAAAAACATGCGAGACATTTTTCTTTCATCCACAACTTTCCTGTCTTTGTTTGAACCTCTTTTACCTTCTCACTAGGTGTGCTGCTGCTCAACGCCGTGCTGACTGTCAGGGCGCACCAAGCTAACTCCCACAAAGACAGAGGCTGGGAGACCTTCACTGACGCTGTGCCACCAAAAGATTGGACTCAAGTACGTTTGTCTGAAAATGCTTTAGGTTTATTATTTCTATTTT-ATTTCAGTTGTCTTCTGTTAGAGCATACAGTATTTATGTTTTATGGTGCATTTAGGTACTTTGAAGAATTTGAGAAAAGGATCCCAAGAGTTGAAATGGAAAAGATGGAGGTGATTTTGCTTTTGATAATTTCTGATGTCTTTTTAAAATTATTTTATTTACAGTTTTTTTTT--AACTGTAATCTTTTGTTTTGTTTTTTATTAAGGTACTTATTCTGGGGGAATTAAAGAAAATTGATCCAGAATATATCGGAACAATCTGTGGAAGCTATAGGAGAGGTACTTTCATCAAACTGATATTCAGTCTTTAATTTTTAAGAGTGGCTCATCTTTTT-AAAATGATATTTCTAATTTCCAGGTGCAGCATCGAGTGGTGATATTGATATTTTACTGACTCACCCAAATTACACTTCTCAAACAGAGAAGCAGGTAAAACCTAAACATATACTGTTGCTCACTTAAAGTAAATAAAGTATGTTGGTAAGAAGAAGTGGATCG-TTTTTTT---AACTAATTGAACTTTCTCTGTTTCCAGCCAAAGCTTCTTCATGCTGTGGTCGATCATTTGGAGTCCGTTGGGTTTGTGACCGACACTCTGTCCAAAATCGACCTGATCCGGCAGCACGGCTCCATAGAGGAAATCCTGGAAAACATTGATACAAGTGTAAGTTAAATAA-TTTTTTTCTCTTACTGAGATTCGTTTTGTGTTGTGTGTTGTGTCTAGTGGAAGCAAGCAAAAATTTACAACCAGAGAGTGTGAGATACATCTGCACA-----------TTTTTTTACAAGCGATGCATGTTAAGTTGCAGGACTTGGAGAAATGTTTTGTTTTAATTTTTTTTTTTTTTTT-------AAAACACCAACAAGGATGCGTAAAGATTAC-AAAAAGTTGATACAAAATATGTCTTGCAGATGAT-AAAAATCACACCTCATGCTTACTTTAGTTTTTTTGTACATTTTATTTGAATGCATGAATGCATTTTGAATAAAAAATACCTTTTCTGAACTCCTGTAAAACTCAGAATGGAGATTAGTCTATTAGTACTGAACAGTTGTTTTCCACAATTTCTCCCATGTTTCATTTTACTATTAAAAATAGCTGTTTGAAAGAACTTTATAGAAACATGTTTACTTGATTTCCCATTATACATTTATCTAACCATTCACAATGTCAGTTGAGTCAGTGGAAACATTTACGTAGTCAAATATTT-AAAAAATTGATGTATTTTGAATAATGTCTGGACTTTTAGCTCCCTCATCTTTCGGCTTCATGACATGTTTTGGGTCACCCCAATGCATCTTTTTACGAGACAATAAATAAATTAATTGCGGTCCAACCAGGCAGTGAATGTAATTTTTTTTGTTTTCGTGTGCGTTTTGTTCACCTTTTTGCAGAAGCATCCGGCCCCAGA???AATTATGCTGGGGAGCATGGGTTCAATCTCGAATTTAATGACTCGGGCACAGCTAAAAGTGTCACCTCCACAGTAAGTTGCTCATCATTTCTTTTTCACATTTTAATCTGTTGAAATCTTAGCTGTACAAGCCCACCGTAACGTATAAAACCTATAAATATTTAA-CCTTTTTTT-CTAAATTTGTGATAAGAGATGACTTTAGCTGAAAAACTATATGT------------------------------ATG-T-------------------------------------------------------------------------------------------------------------------AATTTAGTAAATGGAAGTTCAGCTGTCAGCAAAAAGCTTCAATTTAAAACATTCTTATCTAGTGCCACAAACCATTTAAAACTTTGTAAATTAACAGTGTAGAAAAATTCTTACCTTGATTCCGCATCAAAAAATCCATTCTTTCGAATCTCTTGCGGTGGCATTCAGGCGGTGTCTCGTTCATTGTGGCGATTCGCTAAAGTTTAAGGGTCGGAGGCCGACACTGCCCTGAACCAACCAATGGCGTTCGTGTTTCCTCGCTGACTGATCGCCTCTGGCTCACGGTTGGTCGGTTCAGCTGAAGTTAGGGTGGTCTGGAGCGAAACTCCCGCCCCCCTGCGACCGGTACTCTGCTGTGTGAGAGGAGCAGCTCGGCTGCCATGCACAGG-TCTGACATGACGGG-ACATGTTCCTGCAGAGGCGTCCCTCAGAACAGAAAGGGTTAAAAGTAAATGACAAAGAAGTTTGATTTATCTCAGCTTTTGGTGAGAGAGATGGAACGATTCTCCAATTCTTTGGAACCAAGGATTAGTAAACAGTTTGGGTAGAA------------------------------TTTGCTAAGATTGTAAAGTTTTTGGTGAGCAGAATCCACATCGGTAAGCAGCACCACTGATGGGAATGCCTGTGTCTGTCTCGCTAGTACTC???
cortezi       AGATGCAACTTACAGCACTTGAGAAAAGTTTAAAATCTGACACAAGAAAAACAAAATTAAGCCTGTTTAAAAATTATCAATCTGACGAAAAA----GAAACAGAACTTGTGACTTTTAAGTGCTGACACTTCTTTGGTTTTAAGTTTTTGTTTGTACCTATTGTGGTTTGTGTGCACAGTGCATCTGCAGCTCAATCAATACACTATAAATTCAAAATTAATTTTTGAAAATTAGAATTTTG-------TATTATAATTTAATTGACATTCATTGTTATGTTTTCAGCTTACTCACAA---GTACTATTTTTATCCCCATAAT--TTAAT--------TTTTACTGTTTTTAAGAAAA--ATTACTCCTTGTCAATTAC??????????????AACTCATTATATTCAGATTATCAGAGTTTATTTATA-----GCGCTTTTT---------TTTTTCTAATTTTGTGTAATTTTTTATCAGAAGTACAATGAACATCTGAAATAGCACAGATGGCAGAAAATTAACATATTTGCAATAATGACTTAAAATTTGTGTTTTTCTGATTCTTTTTTTCTTATTTTTCCACTTAAAGGAAGCAGTAAAAGTTCTAGCCTGCTTTAAAAA-TAGCAGATTCTCACACTGCATGCATATTCCTGCTTCTTTGGAGAAGGCTTGTCATGTGCAGCGCTGATGTTAAATCTATGGTGATGAAGTGGTCACTGCCAAGGATATTGCTGACTCCATAAGATGCCAAAGTACTCAAGCACACACATACAGGCACACCCTCTTGCATGCCATAGATTTTTTT-ACGGTAAGTGGTCCTGAGTGGAAATCAAAGGTCAGTGGTGTACAGATAGCTTAAGCATATTTAATTAAAGATTGTTTAGTCTGCGTGTATGTGTGTGACAGGAGGCTCCAATGTACAGTAAATTAATACATTGCCTGACCCCGCAATTCTAAAATATAGTCTATTTTTACATAATTGTTAGGTACATTGGTTGCTCTACTTTATCTAATTAAAAGGAAACTGCACTTTTTTT-AAATAAATGGGAGCCAAGAATCAGCAATAAAATGGATAATGCTTCATATTTCCTCAAAGATTTTTGTAAAGCTCCACAAAAAAGAAAGATGTTAACTAACGGAAGTAAAAAAGCCACACTCACAAAAAGCATATTTTCAACCATGTCCTAAAGCAACACATGCTCAATCCCCACAAAATTATATTGCTGTAGAATAAGCAAGGGAAA-TA-CATTGTGAATGCAGGTTTAAAAACAGAGACCCATTGGCATACATCTTTGAAGCCCGGTACCATGTCCCCCGAGGCGTTCCTGCAGGAAGCTCAGGTCATGAAGAAACTGAGACACGAGAAGCTAGTTCAGCTGTACGCTGTGGTTTCTGAGGAGCCCATCTACATCGTAACAGAGTTCATGGACCAAGGTCAGCATGCTAACATTTTAGACCGTATAACTGAATTTCTCCCTGAAATTTCCTTAGTTGTTTAAAGATTTGCTGCGTTTAACAAACTCCTCTACAAACAGGCAGCTTATTGGAGTTTCTGAAGGGACAGTATAGTGCGATGCTCCGCCTCCCTCAGCTGGTGGACTTTGCCTCTCAGGTCAGAATATTTTCTTACCATTAGCTTGAGTTGCTATACCTGTTTGTTTGTTTTTTTT--GTTGTTGTTTTTTGTAATAAACCCTAAATGTTGCCACCTTTCATCAGATTGCTTCAGGGATGGCCTACGTAGAGAGGATGAACTACGTTCATAGAGATCTCCGAGCCGCTAACATCCTGGTTGGAGATAATCTGGTTTGCATTGGCCATGAGGGTCAACACATTCCTGAGCTGCAGCCAGTATCATAAAATGTATCGGACAGTCAAAGCTACAAGTGGCCGCCAGATCTTTCAGCCCTTGCACACCCTCAGAGCTGCAGAAAAGGAACTTCTTCCTGGCTTTCACCAGTTTGAATGGCAGCCAGCTCTCAAAAACGTGTCCACATCTTATAATGTTGGCATCATAAATGGGCTGTCAGGATGGACATCTTCGTTAGATGACTCCCCAGCTGACACCATCACCCGGCGCTTTCGCTATGATGTGGCGCTTGTTGGAGCACTGAAGGACCTTGAGGAGGACATCATGGAAGGTCTGAGAGACACTGGAATGGAAGATAGCGCTTGCACCTTGGGCTTTAGAGTCATGATCAAGGAGTGCTGTGATGGCATGGGTGATGTTAGCGAAAAGCATGGTGGAGGACCAGCTGTTCCTGAGAAGGCTGTTCGCTTCTCTTTCACTGTTATGTCTGTCTCTATCCAGGCTGAAGATGAACAGGAGGAGGTCACAATTTTTACAGAGCCAAAGCCCAATTCTGAACTATCCTGTAAGCCCCTTTGCCTTATGTTTGTGGATGAATCAGACCACGAGACTCTCACTGCTGTTTTGGGGCCCATAGTCGCAGAGCGAAATGCGATGAAAGAGAGCAGGCTCATTCTGTCTATGGGTGGCATGCCACGCTCCTTTCGCTTCCACTTCAGGGGCACAGGATATGATGAAAAGATGGTGCGTGAAATGGAGGGCCTGGAAGCTTCGGGATCTACATACATCTGTACTTTGTGTGACTCCAGTCGAGCAGAGGCTGCTCAAAACATGGTGCTACACTCCGTCACCCGCAGCCATGATGAGAATCTGGAACGTTATGAAATATGGAGAACCAACCCCTTTTCTGAGTCTGTAGATGAGCTACGAGACAGAGTCAAAGGAGTCTCGGCCAAGCCCTTTCTGGAGACCCAGCCCACGATAGATGCATTGCACTGCGACATAGGCAATGCCACTGAATTCTACAAAATCTTCCAGGACGAAATTGGAGAAGTGTATAAAAACCCCAACCCCACCAGAGAGGACCGGCGCAGCTGGAGGGCAGCCTTGGATAAACAGCTGAGGAAGAAGATGAAGCTTAAACCAGTGATGAGGATGAATGGGAACTATGCCCGAAGGTTAATGACCATGGAGGCTACTGAGGTGGTTTGTGAACTGGTGCCCTCAGAGGAGAGGAGAGAGGTCCTGAGGGAACTCATGAGGCTCTACCTCCAAATGAAACCTGTGTGGCGTGCCACCTGTCCAGCCAAGGAGTGCCCTGACCAGCTGTGCCGCTACAGTTTTAACTCCCAGCGCTTTGCTGACCTGCTCTCCGCTACCTTCAAGTACAGGTACAATGGAAAAATAACCAATTACCTGCACAAGACCCTGGCCCATGTGCCTGAAATCATAGAGAGAGATGGATCTATTGGAGCCTGGGCCAGCGAGGGGAATGAGTCGGCAAACAAACTGTTCAGGCGTTTCAGGAAGATGAATGCACGTCAGTCCAAGGCCTTTGAACTGGAAGACGTGCTAAACTTCAGTATCAGCTGGCGATCAACAGAGAAAAATCCTCCATTACTGTAACGGAGTGAGTGGAGCATGAACTGTCTCTCTCTCTCT----------------CACACACACACACGCATGCATACACATATGTTTGCGTGGCTATCTTTGTGGGAACTTTCCATTGACTTCCATTCATTTCTACATCCTAAACTTTACCCTAACCTTACCCATTACATACCTAACCAAAACTCAATTCACACCTTAGTCCTAAATCTCACCCCTGACCCAAAAA-CAATTTTTT-CCCTTGTGGG-------CTTTGGTCCCCACAACGTAGTATGTGTCACGAAAATGGTCCCCACAAGGTATTACAAATAAAGAAAACCACACACACACGCACAC----CTCTCTGCCATTCTGCAATAAATTCGCTCATGGTGATGATGGTTTGTTTCCGCAGGCTGGTGAAGTGGATTGAAGGCTGTGTTTGTGAAGATCCATTTCTGAACCCTGAGCTGATGCGAGCCAACCCCTGGGTGGAGAAGGTGGTGCAGAACCTCATGGTGCTCAGGTACGAAAACCGTCCTCCCATCTTGCTATACTGCTTCAATTTTCTTTT-TTGCTATATGATACTTGTAGCAGTGTCTGACTGACCTGCAGC------------------------------------------------------------------------------------ATTTTAATAAAACCCAATGCACTCTCAGAGCTCT--GTTTTTAATTTCATGCTGAAACGACTATCTGATTAAAGCAGGATTAAATTAAGTTACTCTCTGTTTTTATAAAAGCTCCTGCGAGTCATCTAAATTAATCAAGAACAAAGCTGAATATAAATGTTTGTGTGTTGTCATGAGCAGCTGTCTGGTTGCTTTGTGTTCTGCTGAGCTTGGAATAATAATGTGGCGTTCTGTGCAGGTTTGGGAACCGAATCTTTGGGCCGATCTGGAACAGAGACAGTGTCGCCTGCGTCGTTCTTACCTTTAAAGAACCATTCGGCACTCAGAAGAGCTGGCCACAGACATCGACGGCTTTCAGCATCCAGGCCATGGCGACCTGACTGGATGGGCCAGACAAGGTAATTCTATTGATTTACATTCTGTTAAATGATTATACAAAAACATGCGAGACATTTTTCTTTCATCCACAACTTTCCTGTCTTTGTTTGAACCTCTTTTACCTTCTCACTAGGTGTGCTGCTGCTCAACGCCGTGCTGACTGTCAGGGCGCACCAAGCTAACTCCCACAAAGACAGAGGCTGGGAGACCTTCACTGACGCTGTGCCACCAAAAGATTGGACTCAAGTACGTTTGTCTGAAAATGCTTTAGGTTTATTATTTCTATTTT-ATTTCAGTTGTCTTCTGTTAGAGCATACAGTATTTATGTTTTATGGTGCATTTAGGTACTTTGAAGAATTTGAGAAAAGGATCCCAAGAGTTGAAATGGAAAAGATGGAGGTGATTTTGCTTTTGATAATTTCTGATGTCTTTTTAAAATTATTTTATTTACAGTTTTTTTTT--AACTGTAATCTTTTGTTTTGTTTTTTATTAAGGTACTTATTCTGGGGGAATTAAAGAAAATTGATCCAGAATATATCGGAACAATCTGTGGAAGCTATAGGAGAGGTACTTTCATCAAACTGATATTCAGTCTTTAATTTTTAAGAGTGGCTCATCTTTTT-AAAATGATATTTCTAATTTCCAGGTGCAGCATCGAGTGGTGATATTGATATTTTACTGACTCACCCAAATTACACTTCTCAAACAGAGAAGCAGGTAAAACCTAAACAYATACTGTTGCTCACTTAAAGTAAATAAAGTATGTTGGTAAGAAGAAGTGGATCG-TTTTTTT---AACTAATTGAACTTTCTCTGTTTCCAGCCAAAGCTTCTTCATGCTGTGGTCGATCATTTGGAGTCCGTTGGGTTTGTGACCGACACTCTGTCCAAAATCGACCTGATCCGGCAGCACGGCTCCATAGAGGAAATCCTGGAAAACATTGATACAAGTGTAAGTTAAATAA-TTTTTTTCTCTTACTGAGATTCGTTTTGTGTTGTGTG---GATCTAGTGGAAGCAAGCAAAAATTTACAACCAGAGAGTGTGAGATACATCTGCACA-----------TTTTTTTACAAGCGATGCATGTTAAGTTGCAGGACTTGGAGAAATGTTTTGTTTTAATTTGTTTAGTTTTTTTT------AAAACACCAACAAGGATGCGTAAAGATTAC-AAAACGTTGATACAAAATATGTCTTGCAGATGAT-AAAAATCACACCTCATGCTTACTTTAGTTTTTTTGTACATTTTATTTGAATGCATGAATGCATTTTGAATGAAAAATACCTTTTCTGAACTCCTGTAAAACTCAGAATGGAGATTAGTCTATTAGTACTGAACAGTTGTTTTCCACAATTTCT-CCATGTTTCATTTTACTTTTAAAAATAGCTGTTTGAAAGAACTTTATAGAAACATGTTTACTTGATTTCCCATTATACATTTATCTAACCATTCACAATGTCAGTTGAGTCAGTGGAAACATTTACGTAGTCAAATATTT-AAAAAATGGATGTATTTTGAAT---------ACTTTTAGCTCCCTCATCTTTCGGCTTCATGACATGTTTTGGGTCACCCCAATGCATCTTTTTACGAGACAATAAATAAACTAATTACGGTCCAACCAGGCAGTGAATGTAATTTTTTTTGTTTTCGTGTGCGTTTTGTTCACCTTTTTGCAGAAGCATCCGGCCCCAGAGGAAATTATGCTGGGGAGCATGGGTTCAGTCTCGAATTTAATGACTCGGGCACAGCTAAAAGTGTCACCTCCACAGTAAGTTGCTCATTATTTCTTTTCCACATTTTAATCTGTTGAAATCTTAGCTGTACAAACCCACCATAACGTATAAAACCTATAAATATG-AAACCTTTTTTT-CTAAATTTGTGATAAGAGATGACTTTAGCTGAAAAACTATATGTTTTGGGACATTTTTCT--CTGCAACCAAACATGATGAGGAGCAGAAATGAGCCTCAAATCTGAGACAAAGGAGCTTTCTATAGCACCACATTTCTGTATATTGCTCTTTCCCTCCACAAAACCTCTTCAAAGCTCAATCTACTTCATTTTAATTTAGTAAATGAAAGTTCACCTGTCAGGAAAAAGCTTTAATTTAAAACATTCTTGTCTAGTGCCACAAACCATTTAAAACTTTGTAAATTAACAGTGTAGAAAAATTCTTACCTTGATTCCGCATCAAAAA-TCCATTCTTTCGAATCTCTTGCGGTGGCATTCAGGCGGTGTCTCGTTCATTGTGGCGATTCGCTAAAGTTTAAGGGTCGGAGGCCGACACTGCCCTGAACCAACCAATGGCATTTATATTTCCTCACTGACTGATCGCCTCTGGCTCACGGTTGGTCGGTTCAGCTGAAGTTAGGGTGGTCTGGAGCGAAACTCCCGCCCCCCTGCGACCGGTACTCTGCTGTGTGAGAGGAGCAGCTCGGCTGCCATGCACAGG-TCTGACATGACGGG-ACATGTTCCTGCAGAGGCGTCCCTCAGAACAGAAAGGGTTAAAAGTAAATGACGAAGAAGTTTGATTTATCTCAGCTTTTGGTGAGAGAGATGGGACGATTCTCCAATTCTTTGGAACCAAGGATTAGTAAACAGTTTGGGTAGAA------------------------------TTTGCTAAGATTGTAAAGTTTTTGGTGAGCAGAATCCACATCGGTAAGCA-CACCACTGATGGGAATGCATGTGTCTGTCTCGCTAGTACTCAG?
couchianus    AGATGCAACTTACAGCACTTGAGAAAAGTTTAAAATCTGACACAAGAAAAACAAAATTAAGCCTGTTTAAAAATTATCAATCTGACAAAAGA----GAAACAGAACTTGTGACTTTTAAGTGCTGACACTTCTTTGGTTTTAAGTTTTTGTTTGTACTTGTTGTGGTTTGTGTGCACAGTGCATCTGCAGCTCAATCAATACACTTTAAATTCAAAATTAATTTTTGAAAATTAGAATTTTG-------TATTATAATTTAATTGACATTCATTGTTATGTTTCCAGCTTACTCACAACAAGTACGATTTTTATGCCCATAAT--TAAAT--------TTTTACTGTTTTTAAGAAAA--ATTACTCCCTGTCAATTACTTACTAACTACAATAACTCATTATATTCAGATTATCAG--TTTATTTATA-----GCGCTTTTTT-------TTTTTTCTAATTTTGTGTAATTTTTTATCAGAAGTACAATGAACATCTGAAATAGCACAGATGGCAAAAAATTAACATATTTGCAATAATGACTTAAAATTTGTGTTTTTCTGATTCTTTTTTTCTTATTTTTCCACTCAAAGGAAGCAGTAAAAGTTCTAGCCTGCTTTAAAAA-TAGCAGATTCTCACACTGCATGCATATTCCTGCTTCTTTGGAGAAGGCTTGTCATGTTCAGCGCTGATGTTAAATCTATGGTGATGAAGTGGTCACTGCCAAGGATATTGCTGACTCCATAAGATGCCAAAGTACTCAAGCACACACATGCAGGCACACCCTCTTGCATGCCATAGATTTTTTT-ACGGTAAGTGGTCCTGAGTGGAAATCAAAGGTCAGTGGTGTACAGATAGCTTAAGCATATTTAATTAAAGATTGTTTAGTCTGCGTGTGTGTGTGTGACAGGAGGCTCCATTGTACAGTAAATTAATACATTGCCTAACCCCGCAATTCTAAAATATAGTGTATTTTTACATAATTGTTAGGTACATTTTTTGCTCTACTTTATCTAATTAAAAGGAAACTGCACTTTTTT--AAATAAATGGGAGCCAAGAATCAGCAATAAAATGGATAATGCTTCATATTTCCTCAAAGATTTTTGTAAAGCTCCACAAAAAAGAAAGATGTTAACTAACGGAAGTAAAAAAGCCACACTCACAAACAGCATATTTTCAACTATGTCCTAAAGCAACACATGCTCAATCACCACAAAATTATATTGCTGTAGAATAAACAAGGGAAA-TA-CATTGTGAATGCAGGTTTAAAAACAGAGACCCATTGGCATACATCTTTGAAGCCCGGCACCATGTCCCCCGAGGCGTTCCTGCAGGAAGCTCAGGTCATGAAGAAACTGAGACACGAGAAGCTGGTTCAGCTGTACGCTGTGGTTTCTGAGGAGCCCATCTACATCGTAACAGAGTTCATGGACCAAGGTCAGCATGCTAACATTTTAGACCCCATAACTAAATTTCTCCCTGAAATTTCCTTAGTTGTTTAAAGATTTGCTGCGTTTAACAAACTCCTCTACAAACAGGCAGCTTATTGGAGTTTCTGAAGGGACAGTATAGTACGATGCTCCGCCTCCCTCAGCTGGTGGACTTTGCCTCTCAGGTCAGAATATTTTCTTACCATTAGCTTGAGTTGCTATACCTGTTTGTTTGTTTTTTGTT-GTTGTTGTTTTTTGTAATAAACCCTAAATGTTGCCACCTTTCATCAGATTGCTTCAGGGATGGCCTACGTAGAGAGGATGAACTACGTTCATAGAGATCTCCGAGCCGCTAACATCCTGGTTGGAGATAATCTGGTTTGCATTGGCCATGAGGGTCAACACATTCCTGAGCTGCAGCCAGTATCATAAAATGTATCGGACAGTCAAAGCTACAAGTGGGCGCCAGATCTTTCAGCCCTTGCACACCCTCAGAGCTGCAGAAAAGGAACTTCTTCCTGGCTTTCACCAGTTTGAATGGCAGCCAGCTCTCAAAAACGTGTCCACATCTTATAATGTTGGAATCATAAATGGGCTGTCAGGATGGACATCTTCGTTAGATGACTCCCCAGCTGACACCATCACCCGGCGCTTTCGCTATGATGTGGCGCTTGTTGGAGCACTGAAGGACCTTGAGGAGGACATCATGGAAGGTCTGAGAGACACTGGAATGGAAGATAGTGCTTGCACCTTGGGCTTTAGAGTCATGATCAAGGAGTGCTGTGATGGCATGGGTGATGTTAGCGAAAAGCATGGTGGAGGACCAGCTGTTCCTGAGAAGGCTGTTCGCTTCTCTTTCACTGTTATGTCCGTCTCTATCCAGGCTGAAGATGAACAGGAGGAGGTCACAATTTTTACAGAGCCAAAGCCCAATTCTGAACTATCCTGTAAGCCCCTTTGCCTTATGTTTGTGGATGAATCAGACCATGAGACTCTCACTGCTGTTTTGGGGCCCATAGTCGCAGAGCGAAATGCGATGAAAGAGAGCAGGCTCATTCTGTCTATGGGTGGCATGCCACGCTCCTTTCGCTTCCACTTCAGGGGCACAGGATATGATGAAAAGATGGTGCGTGAAATGGAGGGCCTGGAAGCTTCGGGATCTACATACATCTGTACTTTGTGTGACTCCAGTCGAGCAGAGGCTGCTCAAAACATGGTGCTACACTCCGTCACCCGCAGCCATGATGAGAATCTGGAACGTTATGAAATATGGAGAACCAACCCCTTTTCTGAGTCTGTAGATGAGCTACGAGACAGAGTCAAAGGAGTCTCGGCCAAGCCCTTTCTGGAGACCCAGCCCACGATAGATGCATTACACTGCGACATAGGCAATGCCACTGAATTCTACAAAATCTTCCAGGATGAAATTGGAGAAGTGTATAAAAACCCCAACCCCAGCAGAGAGGACCGGCGTAGCTGGAGGGCAGCCTTGGATAAACAGCTGAGGAAGAAGATGAAGCTTAAACCAGTGATGAGGATGAATGGGAACTATGCCCGAAGGTTAATGACCATGGAGGCTACTGAGGTGGTTTGTGAACTGGTGCCCTCAGAGGAGAGGAGAGAGGTCCTGAGGGAACTCATGAGGCTCTACCTCCAAATGAAACCTGTGTGGCGTGCCACCTGTCCAGCCAAGGAGTGCCCTGACCAGCTGTGCCGCTACAGTTTTAACTCCCAGCGCTTTGCTGACCTGCTCTCCGCTACTTTCAAGTACAGGTACAATGGAAAAATAACCAATTACCTGCACAAGACCCTGGCCCATGTGCCTGAAATCATAGAGAGAGATGGATCTATTGGAGCCTGGGCCAGCGAGGGGAACGAGTCGGCAAACAAACTGTTCAGGCGTTTCAGGAAGATGAATGCACGTCAGTCCAAGGCCTTTGAACTGGAAGAC????????????????????????????????????????????????????????ACGGAGTGAGTGGAGCATGAACTGTCTCTCTCTCT------------------------------CGCACACATACACATATGTTTGCGTGGCTATCTTTGTGGGAACTTTCCATTGACTTCCATTCATTTCTACATCCTAAACTTTACCCTAACCTTACCCATTACATACCTAACCAAAACTCAATTCACACCTTAGTCCTAAATCTCACCCCTGACCCAAAAA-CAATTTTT--CCCTTGTGGG-------CTTTGGTCCCCACAACATAGTATGTGTCAGGAAAATGGTCCCCACAAGGTATTACAAACAAAGAAAACCACACACACACACACACACACCTCTCTGCCATTCTGGAATAAATTCGCTCATGGTAATGATGGTTTGTTTCCGCAGGCTGGTGAAGTGGATTGAAGGCTGTGTTTGTGAAGATCCATTTCTGAACCCTGAGCTTATGCGAGCCAACCCCTGGGTGGAGAAGGTGGTGCAGAACCTCATGGTGCTCAGGTACGAAAACCGTCCTCCCATCTTGCTATACTGCTTCAATTTTCTTTT-TTGCTATATGATACTTATAGCAGTGTCTGACTGACCTGCAGC------------------------------------------------------------------------------------ATTTTAATAAAACCTAATGCACTCTCAGAGCTCTCTGTTTTTAATTTCATGCTGAAACGACTATCTGATTAAAGCAGGATTAAATTAAGTTACACTCTGTTTTTATAAAAGCTCCTGCGAGTCATCTAAATTAATCAAGAACAAAGCTGAATATAAATGTTTGTGTGTTGTCATGAGCAGCTGTCTGGTTTCTTTGTGTTCTGCTGAGCTTGGAATAATAATGTGGCGTTCTGTGCAGGTTTGGGAACCGAATCTTTGGGCCGATCTGGAACAGAGACAGTGTCGCCTGCGTTGTTCTCACCTTTAAAGAACCATTCGGCACTCAGAAGAGCTGGCCACAGACATCGACGGCTTTCAGCATCCAGGCCATGGCGACCTGACTGGATGGGCCAGACAAGGTAATTCTATTGATTTACATTCTGTTAAATGATTATACAAAAACATGCGAGACATTTTTCTTTCATCCACAACTTTCCTGTCTTTGTTTGAACCCCTTTTACCTTCTCACTAGGTGTGCTGCTGCTCAACGCCGTGCTGACTGTCAGGGCGCACCAAGCTAACTCCCACAAAGACAGAGGCTGGGAGACCTTCACTGACGCTGTGCCACCAAAAGATTGGACTCAAGTACGTTTGTCTGAAAATGCTTTAGGTTTATTATTTCTATTTT-ATTTCAGTTGTCTTCTGTTAGAGCATACAGTATTTATGTTTTATGGTGCATTTAGGTACTTTGAAGAATTTGAGAAAAGGATCCCAAGAGTTGAAATGGAAAAGATGGAGGTGATTTTGCTTTTGATAATTTCTGATGTCTTTTTAAAATTATTTTATTTACAGTTTTTTTTT--AACTGTAATCTTTTGTTTTGTTTTTTATTAAGGTACTTATTCTGGGGGAATTAAAGAAAATTGATCCAGAATATATCGGAACAATCTGTGGAAGCTATAGGAGAGGTACTTTCATCAAACTGATATTCAGTCTTTAATTTTTAAGAGTGGCTCATCTTTTTTAAAATGATATTTCTAATTTCCAGGTGCAGCATCGAGTGGTGATATTGATATTTTACTGACTCACCCAAGTTACACTTCTCAAACAGAGAAGCAGGTAAAACCTAAACATATACTGTTGCTCGCTTAAAGTAAATAAAGTATGTTGGTAAGAAGAAGTGGATCG-TTTTTTT---AACTAATTGAACTTTCTCTGTTTCCAGCCAAAGCTTCTTCATGCTGTGGTCGATCATTTGGAGTCCGTTGGGTTTGTGACCGACACTCTGTCCAAAATCGACCTGATCCGGCAGCACGGCTCCATAGAGGAAATCCTGGAAAACATTGATACAAGTGTAAGTTAAATAA-TTTTTTTCTCTTACTGAGATTCGTTTTGTGTTGTGTG---GAACAAGTGGAAGCAAGCAAAAACTTACAACCAGAGAGTGTGAGATACATCTATACA------------TTTTTTACAAGTGATGCATGTTAAGTTGCAGGACTTGGAGAAATGTTTTGTTTTAATTTTTTTTTTTTTTTTT------AAAACACCAACAAGGATGCATAAAGATTAC-AAAAAGTTGAGACAAAATATGTCTTGCAGATGAT-AAAAATCACACCTCATGCTTATTTTAGTTTTTTTGTACATTTTATTTGAATGCATGAATGCATTTTGAATGAAAAATACCTTTTCTGAACTCCTGTAAAACTCAGAATGGAGATTAGTCTATAAGTACTGAACAGTTGTTTTCCACAATTTCT-CCATGTTTCATTTTACTATTAAAAATAGCTGTTTGAAAGAACTTTATAGAAACATGTTTACTTGATTTCCCATTATACATTTATCTAACCATTCACAATGTCAGTTGAGTCAGTGGAAACATTTACGTAGTCAAATATTT-AAAAAATTGATGTATTTTGAATAATGTCTGGACTTTTAGCTCCCTCATCTTTCGGCTTCATGACATGTTTTGGGTCACCCCAATGCATCTTTTTACGAGACAATAAATAAATTAATTGTGGTCCAACCAGGCAGTGAATGTAATTTTTTTTGTTTTCGTGTGCGTTTCGTTCACCTTTTTGCAGAAGCATCCGGCCCCAGAGGAAATTATGCTGGGGAGCATGGGTTCAATCTCGAATT???--ACTCGGGCACAGCTAAAAGTGTCACCTCCACAGTAAGTTGCTCATTATTTCTTTTCCACATTTTAATCTGTTGAAATCTTAGCTGTACAAACCCACCATAACGTATAAAACCTATAAATATG-AAACCTTTTTTTTCTAAATTTGTGATAAGAGATGACTTTAGCTGAAAAACTATATGTTTTGGGACATTTTTCT--CTGCAACCAAACATGATGAGGAGCAGAAAGGAGCCTCAAATCTGAGACAAAGGAGCTTTCTATAGCACCACATTTCTGTATATTGCTCTTTCCCTCCACAAAACCTCTTCAAAGCTCAAACTACTTCATTTTAATTTAGTAAATGAAAGTTCACCTGTCAGGAAAAAGCTTTAATTTAAAACATTCTTATCTAGTGCCACAAACCATTTAAAACTTTGTAAATTAACAGTGTAGAAAAATTCTTACCTTGATTCCGCATCAAAAA-TCCATTCTTTCGAATCTCTTGCGGTGGCATTCAGGCGGTGTCTCGTTCATTGTGGCGATTCGTTAAAGTTTAAGGGTCGGAGGCCGACACTGCCCTGAACCAACCAATGGCATTTATATTTCCTCACTGACTGATCGCCTCTGGCTCACGGTTGGTCGGTTCAGCTGAAGTTAGGGTGGTCTGGAGCGAAACTCCCGCCCCCCTGCGACCGGTACTCTGCTGTGTGAGAGGAGCAGCTCGGCTGCCATGCACAGG-TCTGACATGACGGG-ACATGTTCCTGCAGAGGCGTCCCTCAGAACAGAAAGGGTTCAAAGTAAATGACGAAGAAGTTTGATTTATCTCAGCTTTTGGTGAGAGAGATGGAACGATTCTCCAATTCTTTGGAACCAAGGATTAGTAAACAGTTTGGGTAGAA------------------------------TTTGCTAAGATTGTAAAGTTTTTGGTGAGCAGAATCCACATTGGTAAGCAGCACCACTTATGGGAATGCCTGTGTCTGTCTCGCTAGTACTCAGT
evelynae      AGATGCAACTTACAGCACTTGAGAAAAGTTTAAAATCTGACACAAGAAAAACAAAATTAAGCCTGTTTAAAAATGATCAACCTGACGAAAGA----GAAACAGAACTTGTGACTTTTAAGTGCTGACACTTCTTTGGTTTTAAGTTTTTGTTTGTACCTGTTGTGGTTTGTGTGCACAGTGCATCTGCAGCTCAATCAATACACTTTAAATTCAAAATTAATTTTTGAAAATTAGAATTTTG-------TATTATAATTTAATTGATATTCATTGTTATGTTTCCAGCTTACTCACAACAAGTACGATTTTTATGCCCATAAT--TAAAT--------TTTTACTGTTTTTAAGAAAA--ATTACTCCCTGTCAATTACTTACTAACTACAATAACTCCTTATATTCAGATTATCAG--TTTATTTATA-----GCGCTTTTTT-------TTTTTTCTAATTTTGTGTAATTTTTTATCAGAAGTACAATGAACATCTGAAATAGCACAGATGGCAAAAAATTAACATATTTGCAATAATGACTTAAAATTTGTGTTTTTCTGATTCTTTTTTTCTTATTTTTCCACTCAAAGGAAGCAGTAAAAGTTCTAGCCTGCTTTAAAAA-TAGCAGATTCTCACACTGCATGCATATTCCTGCTTCTTTGGAGAAGGCTTGTCATGTTCAGCGCTGATGTTAAATCTATGGTGATGAAGTGGTCACTGCCAAGGATATTGCTGACTCCATAAGATGCCAAAGTACTCAAGCACACACATGCAGGCACACCCTCTTGCATGCCATAGATTTTTTT-ACGGTAAGTGGTCCTGAGTGGAAATCAAAGGTCAGTGGTGTACAGATAGCTTAAGCATATTTAATTAAAGATTGTTTAGTCTGC?????????????ACAGGAGGCTCCAATGTACAGTAAATTAATACATTGCCTAACCCCGCAATTCTAAAATATAGTGTATTTTTACATAATTGTTAGGTACATTTTTTGCTCTACTTTATCTAATTAAAAGGAAACTGCACTTTTTT--AAATAAATGGGAGCCAAGAATCAGCAATAAAATGGATAATGCTTCATATTTCCTCAAAGATTTTTGTAAAGCTCCACAAAAAAGAAAGATGTTAACTAACGGAAGTAAAAAAGCCACACTCACAAACAGCATATTTTCAACTATGTCCTAAAGCAACACATGCTCAATCACCACAAAATTATATTGCTGTAGAATAAACAAGGGAAA-TA-CATTGTGAATGCAGGTTTAAAAACAGAGACCCACTGGCATACATCTTTGAAGCCCGGCACCATGTCCCCCGAGGCGTTCCTGCAGGAAGCTCAGGTCATGAAGAAACTGAGACACGAGAAGCTGGTTCAGCTGTACGCTGTGGTTTCTGAGGAGCCCATCTACATCGTAACAGAGTTCATGGACCAAGGTCAGCATGCTAACATTTTAGACCGTATAACTAAATTTCTCCCTGAAATTTCCTTAGTTGTTTAAAGATTTGCTGCGTTTAACAAACTCCTCTACAAACAGGCAGCTTATTGGAGTTTCTGAAGGGACAGTATAGTACGATGCTCCGCCTCCCTCAGCTGGTGGACTTTGCCTCTCAGGTCAGAATATTTTCTTACCATTAGCTTGAGTTGCTATACCTGTTTGTTTGTTTTTTTTT-GTTGATGTTTTTTGTAATAAACCCTAAATGTTGCCACCTTTCATCAGATTGCTTCAGGGATGGCCTACGTAGAGAGGATGAACTACGTTCATAGAGACCTCCGAGCCGCTAACATCCTGGTTGGAGATAATCTGGTTTGCATTGGCCATGAGGGTCAACACATTCCTGAGCTGCAGCCAGTATCATAAAATGTATCGGACAGTCAAAGCTACAAGTGGGCGCCAGATCTTTCAGCCCTTGCACACCCTCAGAGCTGCAGAAAAGGAACTTCTTCCTGGCTTTCACCAGTTTGAATGGCAGCCAGCTCTCAAAAACGTGTCCACATCTTATAATGTTGGAATCATAAATGGGCTGTCAGGATGGACATCTTCGTTAGATGACTCCCCAGCTGACACCATCACCCGGCGCTTTCGCTATGATGTGGCGCTTGTTGGAGCACTGAAGGACCTTGAGGAGGACATCATGGAAGGTCTGAGAGACACTGGAATGGAAGATAGTGCTTGCACCTTGGGCTTTAGAGTCATGATCAAGGAGTGCTGTGATGGCATGGGTGATGTTAGCGAAAAGCATGGTGGAGGACCAGCTGTTCCTGAGAAGGCTGTTCGCTTCTCTTTCACTGTTATGTCCGTCTCTATCCAGGCTGAAGATGAACAGGAGGAGGTCACAATTTTTACAGAGCCAAAGCCCAATTCTGAACTATCCTGTAAGCCCCTTTGCCTTATGTTTGTGGATGAATCAGACCATGAGACTCTCACTGCTGTTTTGGGGCCCATAGTCGCAGAGCGAAATGCGATGAAAGAGAGCAGGCTCATTCTGTCTATGGGTGGCATGCCACGCTCCTTTCGCTTCCACTTCAGGGGCACAGGATATGATGAAAAGATGGTGCGTGAAATGGAGGGCCTGGAAGCTTCGGGATCTACATACATCTGTACTTTGTGTGACTCCAGTCGAGCAGAGGCTGCTCAAAACATGGTGCTACACTCCGTCACCCGCAGCCATAATGAGAATCTGGAACGTTATGAAATATGGAGAACCAACCCCTTTTCTGAGTCTGTAGATGAGCTACGAGACAGAGTCAAAGGAGTCTCGGCCAAGCCCTTTCTGGAGACCCAGCCCACGATAGATGCATTACACTGCGACATAGGCAATGCCACTGAATTCTACAAAATCTTCCAGGATGAAATTGGAGAAGTGTATAAAAACCCCAAACCCAGCAGAGAGGACCGGCGTAGCTGGAGGGCAGCCTTGGATAAACAGCTGAGGAAGAAGATGAAGCTTAAACCAGTGATGAGGATGAATGGGAACTATGCCCGAAGGTTAATGACCATGGAGGCTACTGAGGTGGTTTGTGAACTGGTGCCCTCAGAGGAGAGGAGAGAGGTCCTGAGGGAACTCATGAGGCTCTACCTCCAAATGAAACCTGTGTGGCGTGCCACCTGTCCAGCCAAGGAGTGCCCTGACCAGCTGTGCCGCTACAGTTTTAACTCCCAGCGCTTTGCTGACCTGCTCTCCGCTACTTTCAAGTACAGGTACAATGGAAAAATAACCAATTACCTGCACAAGACCCTGGCCCATGTGCCTGAAATCATAGAGAGAGATGGATCTATTGGAGCCTGGGCCAGCGAGGGGAACGAGTCGGCAAACAAACTGTTCAGGCGTTTCAGGAAGATGAATGCACGTCAGTCCAAGGCCTTTGAACTGGAAGACGTGCTAAACTTCAGTATCAGCTGGCGATCAACAGAGAAAAATCCTCCATTACTGTAACGGAGTGAGTGGAGCATGAACTGTCTCTCTCTCTCT------------------------CACACGCACACATACACATATGTTTGCGTGGCTATCTTTGTGGGAACTTTCCATTGACTTCCATTCATTTCTACATCCTAAACTTTACCCTAACCTTACCCATTACATACCTAACCAAAACTCAATTCACACCTTAGTCCTAAATCTCACCCCTGACCCAAAAA-CAATTTTT--CCCTTGTGGG-------CTTTGGTCCCCACAACATAGTATGTGTCAGGAAAATGGTCCCCACAAGGTATTACAAACAAAGAAAACCACACACACACGCACAC----CTCTCTGCCATTCTGGAATAAATTCGCTCATGGTAATGATGGTTTGTTTCCGCAGGCTGGTGAAGTGGATTGAAGGCTGTGTTTGTGAAGATCCATTTCTGAACCCTGAGCTTATGAGAGCCAACCCCTGGGTGGAGAAGGTGGTGCAGAACCTCATGGTGCTCAGGTACGAAAACCGTCCTCCCATCTTGCTATACTGCTTCAATTTTCTTTT-TTGCTATATGATACTTATAGCAGTGTCTGACTGACCTGCAGC------------------------------------------------------------------------------------ATTTTAATAAAACCCAATGCACTCTCAGAGCTCTCTGTTTTTAATTTCATGCTGAAACGACTATCTGATTAAAGCAGGATTAAATTAAGTTACTCTCTGTTTTTATAAAAGCTCCTGCGAGTCATCTAAATTAATCAAGAACAAAGCTGAATATAAATGTTTGTGTGTTGTCATGAGCAGCTGTCTGGTTTCTTTGTGTTCTGCTGAGCTTGGAATAATAATGTGGCGTTCTGTGCAGGTTTGGGAACCGAATCTTTGGGCCGATCTGGAACAGAGACAGTGTCGCCTGCGTTGTTCTCACCTTTAAAGAACCATTCGGCACTCAGAAGAGCTGGCCACAGACATCGACGGCTTTCAGCATCCAGGCCATGGCGACCTGACTGGATGGGCCAGACAAGGTAATTCTATTGATTTACATTCTGTTAAATGATTATACAAAAACATGCGAGACATTTTTCTTTCATCCACAACTTTCCTGTCTTTGTTTGAACCCCTTTTACCTTCTCACTAGGTGTGCTGCTGCTCAACGCCGTGCTGACTGTCAGGGCGCACCAAGCTAACTCCCACAAAGACAGAGGCTGGGAGACCTTCACTGACGCTGTGCCACCAAAAGATTGGACTCAAGTACGTTTGTCTGAAAATGCTTTAGGTTTATTATTTCTATTTT-ATTTCAGTTGTCTTCTGTTAGAGCATACAGTATTTATGTTTTATGGTGCATTTAGGTACTTTGAAGAATTTGAGAAAAGGATCCCAAGAGTTGAAATGGAAAAGATGGAGGTGATTTTGCTTTTGATAATTTTTGATGTCTTTTTAAAATTATTTTATTTACAGTTTTTTTTT--AACTGTAATCTTTTGTTTTGTTTTTTATTAAGGTACTTATTCTGGGGGAATTAAAGAAAATTGATCCAGAATATATCGGAACAATCTGTGGAAGCTATAGGAGAGGTACTTTCATCAAACTGATATTCAGTCTTTAATTTTTAAGAGTGGCTCATCTTTTT-AAAATGATATTTCTAATTTCCAGGTGCAGCATCGAGTGGTGATATTGATATTTTACTGACTCACCCAAATTACACTTCTCAAACAGAGAAGCAGGTAAAACCTAAACATATACTGTTGCTCGCTTAAAGTAAATAAAGTATGTTGGTAAGAAGAAGTGGATCG-TTTTTTT---AACTAATTGAACTTTCTCTGTTTCCAGCCAAAGCTTCTTCATGCTGTGGTCGATCATTTGGAGTCCGTTGGGTTTGTGACCGACACTCTGTCCAAAATCGACCTGATCCGGCAGCACGGCTCCATAGAGGAAATCCTGGAAAACATTGATACAAGTGTAAGTTAAATAA-TTTTTTTCTCTTACTGAGATTCGTTTTGTGTTGTGTG---GAACAAGTGGAAGCAAGCAAAAACTTACAACCAGAGAGTGTGAGATACATCTACACA------------TTTTTTACAAGTGA------------TGCAGGACTTGGAGAAATGTTTTGTTTTAATTTGTTTTGTTTTTTTTT----AAAAACACCAACAAGGATGCATAAAGATTAC-AAAAAGCTGAGACAAAATATGTCTTGCAGATGATAAAAAATCACACCTCATGCTTATTTTAGTTTTTTTGTACATTTTATTTGAATGCATGAATGCATTTTGAATGAAAAATACCTTTTCTGAACTCCTGTAAAACTCAGAATGGAGATTAGTCTATAAGTACTGAACAGTTGTTTTCCACAATTTCT-CCATGTTTCATTTTACTATTAAAAATAGCTGTTTGAAAGAACTTTATAGAAACATGTTTACTTGATTTCCCATTATACATTTATCTAACCATTCACAATGTCAGTTGAGTCAGTGGAAACATTTACGTAGTCAAATATTT-AAAAAATTGATGTATTTTGAATAATGTCTGGACTTTTAGCTCCCTCATCTTTCGGCTTCACGACATGTTTTGGGTCACCCCAATGCATCTTTTTACGAGACAATAAATAAATTAATTGCGGTCCAACCAGGCAGTGAATGTAATTTCTTTTGTTTTCGTGTGCGTTTTGTTCACCTTTTTGCAGAAGCATCCGGCCCCAGAGGAAATTATGCTGGGGAGCATGGGTTCAATCTCGAATTTCATGACTCGGGCACAGCTAAAAGTGTCACCTCCACAGTAAGTTGCTCATTATTTCTTTTCCACATTTTAATCTGTTGAAATCGTAGCTGTACAAACCCACCGTAACGTATAAAACCTATAAATATG-AAACCTTTTTTT-CTAAATTTGTGATAAGAGATGACGTTAGCTGAAAAACTATATGTTTTGGGACATTTTTTTTTCTGCAACCAAACATGATGAGGAGCAGAAAGGAGCCTCAAATCTGAGACAAAGGAGCTTTCTATAGCACCACATTTCTGTATATTGCTCTTTCCCTCCACAAAACCTCTTCAAAGCTCAATCTACTTCATTTTAATTTAGTAAATGAAAGTTCACCTGTCAGGAAAAAGCTTTAATTTAAAACATTCTTATCTAGTGCCACAAACCATTTAAAACTTTGTAAATTAACAGTGTAGAAAAATTCTTACCTTGATTCCGCATCAAAAA-TCCATTCTTTCGAATCTCTTGCGGTGGCATTCAGGCGGTGTCTCGTTCATTGTGGCGATTCGCTAAAGTTTAAGGGTCGGAGGCCGACACTGCCCTGAACCAACCAATGGCATTTATATTTCCTCACTGACTGATCGCCTCTGGCTCACGGTTGGTCGGTTCAGCTGAAGTTAGGGTGGTCTGGAGCGAAACTCCCGCCCCCCTGCGACCGGTACTCTGCTGTGTGAGAGGAGCAGCTCGGCTGCCATGCACAGG-TCTGACATGACGGG-ACATGTTCCTGCAGAGGCGTCCCTCAGAACAGAAAGGGTTCAAAGTAAATGACGAAGAAGTTTGATTTATCTCAGCTTTTGGTGAGAGAGATGGAACGATTCTCCAATTCTTTGGAACCAAGGATTAGTAAACAGTTTGGGTAGAA------------------------------TTTGCTAAGATTGTAAAGTTTTTGGTGAGCAGAATCCACATTGGTAAGCAGCACCACTTATGGGAATGCCTGTGTCTGTCTCGCTAGTACTCAGT
gordoni       AGATGCAACTTACAGCACTTGAGAAAAGTTTAAAATCTGACACAAGAAAAACAAAATTAAGCCTGTTTAAAAATTATCAATCTGACGAAAGA----GAAACAGAACTTGTGACTTTTAAGTGCTGACACTTCTTTGGTTTTAAGTTTTTGTTTGTACTTGTTGTGGTTTGTGTGCACAGTGCATCTGCAGCTCAATCAATACACTTTAAATTCAAAATTAATTTTTGAAAATTAGAATTTTG-------TATTATAATTTAATTGACATTCATTGTTATGTTTCCAGCTTACTCACAACAAGTACGATTTTTATGCCCATAAT--TAAAT--------TTTTACTGTTTTTAAGAAAA--ATTACTCCCTGTCAATTACTTACTAACTACAATAACTCATTATATTCAGATTATCAG--TTTATTTATA-----GCGCTTTTTT---------TTTTCTAATTTTGTGTAATTTTTTATCAGAAGTACAATGAACATCTGAAATAGCACAGATGGCAAAAAATTAACATATTTGCAATAATGACTTAAAATTTGTGTTTTTCTGATTCTTTTTTTCTTATTTTTCCACTCAAAGGAAGCAGTAAAAGTTCTAGCCTGCTTTAAAAA-TAGCAGATTCTCACACTGCATGCATATTCCTGCTTCTTTGGAGAAGGCTTGTCATGTTCAGCGCTGATGTTAAATCTATGGTGATGAAGTGGTCACTGCCAAGGATATTGCTGACTCCATAAGATGCCAAAGTACTCAAGCACACACATGCAGGCACACCCTCTTGCATGCCATAGATTTTTTT-ACGGTAAGTGGTCCTGAGTGGAAATCAAAGGTCAGTGGTGTACAGATAGCTTAAGCATATTTAATTAAAGATTGTT?????????????????????ACAGGAGGCTCCATTGTACAGTAAATTAATACATTGCCTAACCCCGCAATTCTAAAATATAGTGTATTTTTACATAATTGTTAGGTACATTTTTTGCTCTACTTTATCTAATTAAAAGGAAACTGCACTTTTTT--AAATAAATGGGAGCCAAGAATCAGCAATAAAATGGATAATGCTTCATATTTCCTCAAAGATTTTTGTAAAGCTCCACAAAAAAGAAAGATGTTAACTAACGGAAGTAAAAAAGCCACACTCACAAACAGCATATTTTCAACTATGTCCTAAAGCAACACATGCTCAATCACCACAAAATTATATTGCTGTAGAATAAACAAGGGAAA-TA-CATTGTGAATGCAGGTTTAAAAACAGAGACCCATTGGCATACATCTTTGAAGCCCGGCACCATGTCCCCCGAGGCGTTCCTGCAGGAAGCTCAGGTCATGAAGAAACTGAGACACGAGAAGCTGGTTCAGCTGTACGCTGTGGTTTCTGAGGAGCCCATCTACATCGTAACAGAGTTCATGGACCAAGGTCAGCATGCTAACATTTTAGACCCTATAACTAAATTTCTCCCTGAAATTTCCTTAGTTGTTTAAAGATTTGCTGCGTTTAACAAACTCCTCTACAAACAGGCAGCTTATTGGAGTTTCTGAAGGGACAGTATAGTACGATGCTCCGCCTCCCTCAGCTGGTGGACTTTGCCTCTCAGGTCAGAATATTTTCTTACCATTAGCTTGAGTTGCTATACCTGTTTGTTTGTTTTTTGTT-GTTGTTGTTTTTTGTAATAAACCCTAAATGTTGCCACCTTTCATCAGATTGCTTCAGGGATGGCCTACGTAGAGAGGATGAACTACGTTCATAGAGATCTCCGAGCCGCTAACATCCTGGTTGGAGATAATCTGGTTTGCATTGGCCATGAGGGTCAACACATTCCTGAGCTGCAGCCAGTATCATAAAATGTATCGGACAGTCAAAGCTACAAGTGGGCGCCAGATCTTTCAGCCCTTGCACACCCTCAGAGCTGCAGAAAAGGAACTTCTTCCTGGCTTTCACCAGTTTGAATGGCAGCCAGCTCTCAAAAACGTGTCCACATCTTATAATGTTGGAATCATAAATGGGCTGTCAGGATGGACATCTTCGTTAGATGACTCCCCAGCTGACACCATCACCCGGCGCTTTCGCTATGATGTGGCGCTTGTTGGAGCACTGAAGGACCTTGAGGAGGACATCATGGAAGGTCTGAGAGACACTGGAATGGAAGATAGTGCTTGCACCTTGGGCTTTAGAGTCATGATCAAGGAGTGCTGTGATGGCATGGGTGATGTTAGCGAAAAGCATGGTGGAGGACCAGCTGTTCCTGAGAAGGCTGTTCGCTTCTCTTTCACTGTTATGTCCGTCTCTATCCAGGCTGAAGATGAACAGGAGGAGGTCACAATTTTTACAGAGCCAAAGCCCAATTCTGAACTATCCTGTAAGCCCCTTTGCCTTATGTTTGTGGATGAATCAGACCATGAGACTCTCACTGCTGTTTTGGGGCCCATAGTCGCAGAGCGAAATGCGATGAAAGAGAGCAGGCTCATTCTGTCTATGGGTGGCATGCCACGCTCCTTTCGCTTCCACTTCAGGGGCACAGGATATGATGAAAAGATGGTGCGTGAAATGGAGGGCCTGGAAGCTTCGGGATCTACATACATCTGTACTTTGTGTGACTCCAGTCGAGCAGAGGCTGCTCAAAACATGGTGCTACACTCCGTCACCCGCAGCCATGATGA????????????????????????????????????????????????????????????????????????????GGAGTCTCGGCCAAGCCCTTTCTGGAGACCCAGCCCACGATAGATGCATTACACTGCGACATAGGCAATGCCACTGAATTCTACAAAATCTTCCAGGATGAAATTGGAGAAGTGTATAAAAACCCCAACCCCAGCAGAGAGGACCGGCGTAGCTGGAGGGCAGCCTTGGATAAACAGCTGAGGAAGAAGATGAAGCTTAAACCAGTGATGAGGATGAATGGGAACTATGCCCGAAGGTTAATGACCATGGAGGCTACTGAGGTGGTTTGTGAACTGGTGCCCTCAGAGGAGAGGAGAGAGGTCCTGAGGGAACTCATGAGGCTCTACCTCCAAATGAAACCTGTGTGGCGTGCCACCTGTCCAGCCAAGGAGTGCCCTGACCAGCTGTGCCGCTACAGTTTTAACTCCCAGCGCTTTGCTGACCTGCTCTCCGCTACTTTCAAGTACAGGTACAATGGAAAAATAACCAATTACCTGCACAAGACCCTGGCCCATGTGCCTGAAATCATAGAGAGAGATGGATCTATTGGAGCCTGGGCCAGCGAGGGGAACGAGTCGGCAAACAAACTGTTCAGGCGTTTCAGGAAGATGAATGCACGTCAGT???????????????????????????????CTTCAGTATCAGCTGGCGATCAACAGAGAAAAATCCTCCATTACTGTAACGGAGTGAGTGGAGCATGAACTGTCTCTCTCTCT------------------------------CGCACACATACACATATGTTTGCGTGGCTATCTTTGTGGGAACTTTCCATTGACTTCCATTCATTTCTACATCCTAAACTTTACCCTAACCTTACCCATTACATACCTAACCAAAACTCAATTCACACCTTAGTCCTAAATCTCACCCCTGACCCAAAAA-CAATTTTT--CCCTTGTGGG-------CTTTGGTCCCCACAACATAGTATGTGTCAGGAAAATGGTCCCCACAAGGTATTACAAACAAAGAAAACCACACACACACACAC------CTCTCTGCCATTCTGGAATAAATTCGCTCATGGTAATGATGGTTTGTTTCCGCAGGCTGGTGAAGTGGATTGAAGGCTGTGTTTGTGAAGATCCATTTCTGAACCCTGAG???????????????????????????????TGGTGCAGAACCTCATGGTGCTCAGGTACGAAAACCGTCCTCCCATCTTGCTATACTGCTTCAATTTTATTTT-TTGCTATATGATACTTATAGCAGTGTCTGACTGACCTGCAGC------------------------------------------------------------------------------------ATTTTAATAAAACCCAATGCACTCTCAGAGCTCTCTGTTTTTAATTTCATGCTGAAACGACTATCTGATTAAAGCAGGATTAAATTAAGTTACACTCTGTTTTTATAAAAGCTCCTGCGAGTCATCTAAATTAATCAAGAACAAAGCTGAATATAAATGTTTGTGTGTTGTCATGAGCAGCTGTCTGGTTTCTTTGTGTTCTGCTGAGCTTGGAATAATAATGTGGCGTTCTGTGCAGGTTTGGGAACCGAATCTTTGGGCCGATCTGGAACAGAGACAGTGTCGCCTGCGTTGTTCTCACCTTTAAAGAACCATTTGGCACTCAGAAGAGCTGGCCACAGACATCGACGGCTTTCAGCATCCAGGCCATGGCGACCTGACTGGATGGGCCAGACAAGGTAATTCTATTGATTTACATTCTGTTAAATGATTATACAAAAACATGCGAGACATTTTTCTTTCATCCACAACTTTCCTGTCTTTGTTTGAACCCCTTTTACCTTCTCACTAGGTGTGCTGCTGCTCAACGCCGTGCTGACTGTCAGGGCGCACCAAGCTAACTCCCACAAAGACAGAGGCTGGGAGACCTTCACTGACGCTGTGCCACCAAAAGATTGGACTCAAGTACGTTTGTCTGAAAATGCTTTAGGTTTATTATTTCTATTTT-ATTTCAGTTGTCTTCTGTTAGAGCATACAGTATTTATGTTTTATGGTGCATTTAGGTACTTTGAAGAATTTGAGAAAAGGATCCCAAGAGTTGAAATGGAAAAGATGGAGGTGATTTTGCTTTTGATAATTTCTGATGTCTTTTTAAAATTATTTTATTTACAGTTTTTTTTT--AACTGTAATCTTTTGTTTTGTTTTTTATTAAGGTACTTATTCTGGGGGAATTAAAGAAAATTGATCCAGAATATATCGGAACAATCTGTGGAAGCTATAGGAGAGGTACTTTCATCAAACTGATATTCAGTCTTTAATTTTTAAGAGTGGCTCATCTTTTTTAAAATGATATTTCTAATTTCCAGGTGCAGCATCGAGTGGTGATATTGATATTTTACTGACTCACCCAAGTTACACTTCTCAAACAGAGAAGCAGGTAAAACCTAAACATATACTGTTGCTCGCTTAAAGTAAATAAAGTATGTTGGTAAGAAGAAGTGGATCG-TTTTTTT---AACTAATTGAACTTTCTCTGTTTCCAGCCAAAGCTTCTTCATGCTGTGGTCGATCATTTGGAGTCCGTTGGGTTTGTGACCGACACTCTGTCCAAAATCGACCTGATCCGGCAGCACGGCTCCATAGAGGAAATCCTGGAAAACATTGATACAAGTGTAAGTTAAATAA-TTTTTTTCTCTTACTGAGATTCGTTTTGTGTTGTGTG---GAACAAGTGGAAGCAAGCAAAAACTTACAACCAGAGAGTGTGAGATACATCTACACA------------TTTTTTACAAGTGATGCATGTTAAGTTGCAGGACTTGGAGAAATGTTTTGTTTTAATTTTTTTTTTTTTTTT-------AAAACACCAACAAGGATGCATAAAGATTAC-AAAAAGTTGAGACAAAATATGTCTTGCAGATGAT-AAAAATCACACCTCATGCTTATTTTAGTTTTTTTGTACATTTTATTTGAATGCATGAATGCATTTTGAATGAAAAATACCTTTTCTGAACTCCTGTAAAACTCAGAATGGAGATTAGTCTATAAGTACTGAACAGTTGTTTTCCACAATTTCT-CCATGTTTCATTTTACTATTAAAAATAGCTGTTTGAAAGAACTTTATAGAAACATGTTTACTTGATTTCCCATTATACATTTATCTAACCATTCACAATGTCAGTTGAGTCAGTGGAAACATTTACGTAGTCAAATATTT-AAAAAATTGATGTATTTTGAATAATGTCTGGACTTTTAGCTCCCTCATCTTTCGGCTTCATGACATGTTTTGGGTCACCCCAATGCATCTTTTTACGAGACAATAAATAAATTAATTGTGGTCCAACCAGGCAGTGAATGTAATTTTTTTTGTTTTCGTGTGCGTTTCGTTCACCTTTTTGCAGAAGCATCCGGCCCCAGAGGAAATTATGCTGGGGAGCATGGGTTCAATCTCGAATTTCATGACTCGGGCACAGCTAAAAGTGTCACCTCCACAGTAAGTTGCTCATTATTTCTTTTCCACATTTTAATCTGTTGAAATCTTAGCTGTACAAACCCACCATAACGTATAAAACCTATAAATATG-AAACCTTTTTTT-CTAAATTTGTGATAAGAGATGACTTTAGCTGAAAAACTATATGTTTTGGGACATTTTTCT--CTGCAACCAAACATGATGAGGAGCAGAAAGGAGCCTCAAATCTGAGACAAAGGAGCTTTCTATAGCACCACATTTCTGTATATTGCTCTTTCCCTCCACAAAACCTCTTCAAAGCTCAAACTACTTCATTTTAATTTAGTAAATGAAAGTTCACCTGTCAGGAAAAAGCTTTAATTTAAAACATTCTTATCTAGTGCCACAAACCATTTAAAACTTTGTAAATTAACAGTGTAGAAAAATTCTTACCTTGATTCCGCATCAAAAA-TCCATTCTTTCGAATCTCTTGCGGTGGCATTCAGGCGGTGTCTCGTTCATTGTGGCGATTCGTTAAAGTTTAAGGGTCGGAGGCCGACACTGCCCTGAACCAACCAATGGCATTTATATTTCCTCACTGACTGATCGCCTCTGGCTCACGGTTGGTCGGTTCAGCTGAAGTTAGGGTGGTCTGGAGCGAAACTCCCGCCCCCCTGCGACCGGTACTCTGCTGTGTGAGAGGAGCAGCTCGGCTGCCATGCACAGG-TCTGACATGACGGG-ACATGTTCCTGCAGAGGCGTCCCTCAGAACAGAAAGGGTTCAAAGTAAATGACGAAGAAGTTTGATTTATCTCAGCTTTTGGTGAGAGAGATGGAACGATTCTCCAATTCTTTGGAACCAAGGATTAGTAAACAGTTTGGGTAGAA------------------------------TTTGCTAAGATTGTAAAGTTTTTGGTGAGCAGAATCCACATTGGTAAGCAGCACCACTTATGGGAATGCCTGTGTCTGTCTCGCTAGTACTCAGT
hellerii      AGATGCAACTTACAGCACTTGAGAAAAGTTTAAAATCTGACACAAGAAAAACATAATTAAGCCTGTTTAAAAATGATCAATCTGACGAAAAA----GAAACAGAACTTGTGACTTTTAAGTGCTGACACTTCTTTGGTTTTAAGTTTTTGTTTGTACCTGTCGTGGTTTGTGTGCACAGTGCATCTGCAGCTCAATCAATACACTTTAAATTCAAAATTAATTTTTGAAAATTAGAATTTTG-------TATTATAATTT----GACATTCATTGTTATGTTTTCAGCTTACTCACAACAAGTACTATTTTTATGCCCATAAT--TTAAT--------TTTTACTGTTTTTAAGAAAA--ATTACTCCTTGTCAACTACTTACTAACTACAATAACTCATTATATTCAGATTATCAGAGTTTATTTATA-----GCGCTTTTT----------TTTTCTAATTTTGTGTAATTTTT-ATCAGAAGTACAATGAACATCTGAAATAGCACAGATAGCAGAAAATGAACATATTTGCAATAATGACTTAAAATTTGTGTTTTTCTGATTCTTTTTTTCTTATTTTTCCACTCAAAGGAAGCAGTAAAAGTTCTAGCCTGCTTAAAAAA-TAGCAGATTCTCACACTGCATGCATATTCCTGCTTCTTTGGAGAAGGCTTGTCATGTGCAGCGCTGATGTTAAATCTATGGTGATGAAGTGGTCACTGCCAAGGATATTGCTGACTCCATAAGATGCCAAAGTACTCAAGCACACGCATACAGGCACACCCTCTTGCATGCCATAGATTTTTTT-ACGGTAAGTGGTCCTGAGTGGAAATCAAAGGTCAGTGGTGTACAGATAGCTTAAGCATATTTAATTAAAGATTGTTTAGTCTGCGTGGGTGTGTGTGACAGGAGGCTCCAATGTA-----AATTAATACATTGCCTGACCCCGCAATTCTAAAATATAGTGTATTTTTACATAATTGTTAGGTACATTGGTTGCTCTACTTTATCTAATTAAAAGGAAACTGCACTTTTTT--AAATAAATGGGAGCCAAGAATCAGCAATAAAATGGATAATGCTTCATATTTCCTCAAAGATTTTTGTAAAGCTCCACAAAAAAGAAAGATGTTAACTAACGGAAGTAAAAAAGCCGCACTCACAAAAGGCATATTTTCAACTATGTCCTAAAGCAACACATGCTCAATCACCACAAAATTATATTGCTGTAGAATAAGCAAGGGAAA-TAACATTGTGAATGCAGGTTTAAAAACAGAGACCCATTGGCATACATCTTTGAAGCCCGGCACCATGTCCCCCGAGGCGTTCCTGCAGGAAGCTCAGGTCATGAAGAAACTGAGACACGAGAAGCTGGTTCAGCTGTACGCCGTGGTTTCTGAGGAGCCCATCTACATCGTAACAGAGTTCATGGACCAAGGTCAGCATGCTAACATTTGAGACCTCATAGCTAAATTTCTCCCTGAAATTTCCTGAGTTGTTTAAAGAATTGCTGCGTTTAACAAACTCCTCTACAAACAGGCAGCTTATTGGAGTTTCTGAAGGGACAGTATAGTACGATGCTCCGCCTCCCTCAGCTGGTGGACTTTGCCTCTCAGGTCAGAATATTTTCTTACCATTAGCTTGAGTTGCTATACCTGTTTATTTGGGGGGGGG--GTTGTTGTTTTTTGTAATAAACCCTAAATGTTGCCACCTTTCATCAGATTGCTTCAGGGATGGCCTACGTAGAGAGGATGAACTACGTTCATAGAGATCTCCGAGCCGCTAACATCCTGGTTGGTGATAATCTGGTTTGCATTGGCCATGAGGGTCAACACATTCCTGAGCTGCAGCCAGTATCATAAAATGTATCGGACAGTCAAAGCTACAAGTGGCCGCCAGATCTTTCAGCCCTTGCACACCCTCAGAGCTGCAGAAAAGGAACTTCTTCCTGGCTTTCACCAGTTTGAATGGCAGCCAGCTCTCAAAAACGTGTCCACATCTTATAATGTTGGCATCATAAATGGGCTGTCAGGATGGACATCTTCGTTAGATGACTCTCCAGCTGACACCATCACCCGGCGCTTTCGCTATGATGTGGCGCTTGTTGGAGCACTGAAGGACCTTGAGGAGGACATCATGGAAGGTCTGAGAGACACTGGAATGGAAGATAGCGCTTGCACCTTGGGCTTTAGAGTCATGATCAAGGAGTGCTGTGATGGCATGGGTGATGTTAGCGAAAAGCATGGTGGAGGACCAGCTGTTCCTGAGAAGGCTGTTCGCTTCTCTTTCACTGTTATGTCCGTCTCTATCCAGGCTGAAGATGAACAGGAGGAGGTCACAATTTTTACAGAGCCAAAGCCCAATTCTGAACTATCCTGTAAGCCCCTTTGCCTTATGTTTGTGGATGAATCAGACCACGAGACTCTCACTGCTGTTTTGGGGCCCATAGTCGCAGAGCGAAATGCGATGAAAGAGAGCAGGCTCATTCTGTCTATGGGTGGCATGCCACGCTCCTTTCGCTTCCACTTCAGGGGCACAGGATATGATGAAAAGATGGTGCGTGAAATGGAGGGCCTGGAAGCTTCGGGATCTACATACATCTGTACTTTGTGTGACTCCAGTCGAGCAGAGGCTGCTCAAAACATGGTGCTACACTCCGTCACCCGCAGCCATGATGAGAATCTGGAACGTTATGAAATATGGAGAACCAACCCCTTTTCTGAGTCTGTAGATGAGCTACGAGACAGAGTCAAAGGAGTCTCGGCCAAGCCCTTTCTGGAGACCCAGCCCACGATAGATGCATTGCACTGCGACATAGGCAATGCCACTGAATTCTACAAAATCTTCCAGGACGAAATTGGAGAAGTGTATAAAAACCCCAACCCCAGCAAAGAGGACCGGCGCAGCTGGAGGGCAGCCTTGGATAAACAGCTGAGGAAGAAGATGAAGCTTAAACCAGTGATGAGGATGAATGGGAACTATGCCCGAAGGTTAATGACCATGGAGGCTACTGAGGTGGTTTGTGAACTGGTGCCCTCAGAGGAGAGGAGAGAGGTCCTGAGGGAACTCATGAGGCTCTACCTCCAAATGAAACCTGTGTGGCGTGCCACCTGTCCAGCCAAGGAGTGCCCTGACCAGCTGTGCCGCTACAGTTTTAACTCCCAGCGCTTTGCTGACCTGCTCTCTGCTACCTTCAAGTACAGGTACAATGGAAAAATAACCAATTACCTGCACAAGACCCTGGCCCATGTGCCTGAAATCATAGAGAGAGATGGATCTATTGGAGCCTGGGCCAGCGAGGGGAACGAGTCGGCAAACAAACTGTTCAGGCGTTTCAGGAAGATGAATGCACGTC??????????????????????????????????CTTCAGTATCAGCTGGCGATCAACAGAGAAAAATCCTCCATTACTGTAACGGAGTGAGTGGAGCATGAACTGTCTCTCTCTCTCTCTCTCT------------CACACACACACGCATACATACACATATGTTTGCGTGGCTATCTTTGTGGGAACTTTCCATTGACTTCCATTCATTTCTACATCCTAAACTTTACCCTAACCTTACCCATTACATACCTAACCAAAACTCAATTCACACCTTAGTCCTAAATCTCACCCCTGACCCAAAAA-CAATTTTTT-CCCTTGTGGG-------CTTTGGTCCCCACAACATAGTATGTGTCAGGAAAATGGTCCCCACAAGGTATTACAAACAAAGAAAACCACACACACACGCACAC----CTCTCTGCCATTCTGGAATAAACTCGCTCATGGTGATGATGGTTTGTTTCCGCAGGCTGGTGAAGTGGATTGAAGGCTGTGTTTGTGAAGATCCATTTCTGAACCCTGAGCTGATGCGAGCCAACCCCTGGGTGGAGAAGGTGGTGCAGAACCTCATGGTGCTCAGGTACGAAAACCGTCCTCCCATCTTGCTATACTGCTTCAATTTTCTTTT-TTGCTATATGATACT--TAGCAGTGTCTGACTGACCTGCAGC------------------------------------------------------------------------------------ATTTTAATAAAACCCAATGCACTCTCAGAGCTCT--GTTCTTAATTTCATGCTGAAACAACTATCTGATTAAAGCAGGATTAAATTAAGTTACTCTGT-TTTT-ATAAAAGCTCCTGCGAGTCATCTAAATTAATCAAGAACAAAGCTGAATATAAATGTTTGTGTGTTGTCATGACCAGCTGTCTGGTTGCTTTGTGTTCTGCTGAGCTTGGAATAATAATGTGGCGTTCTGTGCAGGTTTGGGAACCGACTCTTTGGGCCGATCTGGAACAGAGACAGTATCGCCTGCGTCGTTCTCACCTTTAAAGAACCATTCGGCACTCAGAAGAGCTGGCCACAGACATCGACGGCTTTCAGCATCCAGGCCATGGCGACCTGACTGGATGGGCCAGACAAGGTAATTCTATTGATTTACAGTCTGTTAAATGATTATACAAAAACATGTTAGACATTTTTCTTTCATCCACCACTTTCCTGTCTTTGTTTGAACCTCTTTTACCTTCTCACTAGGTGTGCTGCTGCTCAACGCCGTGCTGACTGTCAGGGCGCACCAAGCTAACTCCCACAAAGACAGAGGCTGGGAGACCTTCACTGACGCTGTGCCACCAAAAGATTGGACTCAAGTAAGTTTGTCTGAAAATGCCTCAGGTTTATTATTTCTATTTT-ATTTCAGTTGTCTTCTGTTAGACCATACAGTATTTATGTTTTATGGTGCATTTAGGTACTTTGAAGAATTTGAGAAAAGGATCCCAAGAGTTGAAATGGAAAAGATGGAGGTGATTATGCTTTTGATAATTTCTGATGTATTTTTAAAATTATTTTATTTACAGTTTTTTTTT--AACTGTAATCTTCTGTTTTGTTTTTTATTAAGGTACTTATTCTGGGGGAATTAAAGAAAATTGGTCCAGAATATATCGGAACAATCTGTGGAAGCTATAGGAGAGGTACTTTCATCAAACTGATATTCAGTCTTTAATTTTTAAGAGTGGCTCATCTTTTT-AAAATGATATTTCTAATTTCCAGGTGCAGCATCGAGTGGTGATATTGATATTTTACTGACTCACCCAAATTACACTTCTCAAACAGAGAAGCAGGTAAAACCTAAACATATACTGTTGCTTGCTTAAAGTAAATAAAGTATGTTGGTAAGAAGAAGTGGATCG-TTTTTTTT--AACTAATTGAACTTTCTCTGTTTCCAGCCAAAGCTTCTTCATGCTGTGGTCGATCATTTGGAGTCCGTTGGGTTTGTGACCGACACTCTGTCCAAAATCGACCTGATCCGGCAACACGGCTCCATAGAGGAAATCCTGGAAAACATTGATACAAATGTAAGTTAAATAA-TTTTTTTCTCTTACTGAGATTCGTTTCGTGTTATGTG-TGGAACAAGTGGAAGCAAGCAAAAATTTACAACCAGAGAGTGTGAGATACATCTACACA-----------TTTTTTTACAAGCGATGCATGTTAAGTTGCAGGACTTAGAGAAATGTTTTGTTTTAATTTGTTTATTTTTTTTTTT----AAAACACCAACAAGGATGCATAAAGATTAC-AAAAAGTTGAGACAAAATATGTCTTGCAGATGAT-AAAAATAACACCTCATGCTTACTTTAGTTTTTTTGTACATTTTATTTGAATGCATGAATGCATTTTGAAWGAAAAATACCTTTTCTGAACTCCTGTAAAACTCAGAATGGAGATTAGTCTATCAGTACTGAACAGTTGTTTTCCACAATTTCT-CCATGTTTCATTTTACTATTAAAAATAGCTGTTTGAAAGAACTTTATAGAAACATGTTTACTTGATTTCCCATTATACATTTATCTAACCATTCACAATGTCAGTTGAGTCAGTGGAAACATTTAYGTAGTCAAATATTT-AAAAAATTGATGTATTTTGAATAATGTCTGGACTTTTAGCTCCCTCATCTTTCGGCTTCATGACATGTTTTGGGTCACCCCAATGCATCTTTTTACGAGACAATAAATAAATTAATTGCGGTCCAACCAGGCAGTGAATGTAATTTTTTTTGTTTTCGTGTGCGTTTTGTTCACCTTTTTGCAGAAGCATCCGGCCCCAGAGGAAATTATGCTGGGGAGCATGGGTTCAATCTCGAATTTAATGACTCGGGCACAGCTAAAAGTGTCACCACCACAGTAAGTTGCTCATCATTTCTTTTTCACATTTTAATCTGTTGAAATCTTAGCTGTACAAGCCCACCGTAACGTATAAAACCTATAAATATTTAA-CCTTTTTTT-CTAAATTTGTGATAAGAGATGACTTTAGCTGAAAAACTATATGT------------------------------ATG-T-------------------------------------------------------------------------------------------------------------------AATTTAGTAAATGAAAGTTCAGCTGCCAGGAAAAAGCTCTAATTTAAAACATTCTTATCTAGTGCCACAAACCATTTAAAACTTTGTAAATTAACAGTGTGGAAAAATTCTTATCTTGATTTCGCATCAAAAAATCCATTCTTTCGAATCTCTTGCGGTGGCATTCAGGCGGTGTCTCGTTCATTGTGGCGATTCGCTAAAGTTTAAGGGTCGGAGGCTGACACTGCCCTGAACCAACCAATGGCGTTCGTGTTTCCTCGCTGACTGATCGCCTCTGGCTCACGGTTGGCCGGTTCAGCTGAAGTTAGGGTGGTCTGGAGCGAAACTCCCGCCCCCCTGCGACCGGTACTCTGCTGTGTGAGAGGAGCAGCTCGGCTGCCATGCACAGG-TCTGACATGACGGG-ACATGTTCCTGCAGAGGCGTCCCTCAGAACAGAAAGGGCTAAAAGTAAATGACGAAGAAGTTTGATTTATCTCAGCTTTTGGTGAGAGAGATGGAACGATTCTCCAATTCTTTGGAACCAAGGATTAGTAAACAGTTTGGGTAGAA------------------------------TTTGCTAAGATTGTAAAGTTTTTGGTGAGCAGAATCCACATTGGTAAGCAGCACCACTGACGGGAATGCCTGTGTCTGTCTCGCTAGTACTCAGT
kallmani      TGATGCAACTTACAGCACTTGAGAAAAGTTTAAAATCTGACACAAGAAAAACATAATTAAGCCTGTTTAAAAATGATCAATCTGACGAAAAA----GAAACAGAACTTGTGACTTTTAAGTGCTGACACTTCTTTGGTTTTAAGTTTTTGTTTGTACCTGTCGTGGTTTGTGTGCACAGTGCATCTGCAGCTCAATCAATACACTTTAAATTCAAAATTAATTTTTGAAAATTAGAATTTTG-------TATTATAATTT----GACATTCATTGTTATGTTTTCAGCTTACTCACAACAAGTACTATTTTTATGCCCATATT--TTAAT--------TTTTACTGTTTTTAAGAAAA--ATTACTCCTTGTCAACTACTTACTAACTACAATAACTCATTATATTCAGATTATCAGAGTTTATTTATA-----GCGCTTTTT----------TTTTCTAATTTTGTGTAATTTTT-ATCAGAAGTACAATGAACATCTGAAATAGCACAGATAGCAGAAAATGAACATATTTGCAATAATGACTTAAAATTTGTGTTTTTCTGATTCTTTTTTTCTTATTTTTCCACTCAAAGGAAGCAGTAAAAGTTCTAGCCTGCTTAAAAAA-TAGCAGATTCTCACACTGCATGCATATTCCTGCTTCTTTGGAGAAGGCTTGTCATGTGCAGCGCTGATGTTAAATCTATGGTGATGAAGTGGTCACTGCCAAGGATATTGCTGACTCCATAAGATGCCAAAGTACTCAAGCACACGCATACAGGCACACCCTCTTGCATGCCATAGATTTTTTT-ACGGTAAGTGGTCCTGAGTGGAAATCAA?????????????????????????????????????????????????????????????????????ACAGGAGGCTCCAATGTA-----AATTAATACATTGCCTGACCCCGCAATTCTAAAATATAGTGTATTTTTACATAATTGTTAGGTACATTGGTTGCTCTACTTTATCTAATTAAAAGGAAACTGCACTTTTTT--AAATAAATGGGAGCCAAGAATCAGCAATAAAATGGATAATGCTTCATATTTCCTCAAAGATTTTTGTAAAGCTCCACAAAAAAGAAAGATGTTAACTAACGGAAGTAAAAAAGCCGCACTCACAAAAGGCATATTTTCAACTATGTCCTAAAGCAACACATGCTCAATCACCACAAAATTATATTGCTGTAGAATAAGCAAGGGAAA-TAACATTGTGAATGCAGGTTTAAAAACAGAGACCSATTGGCATACATCTTTGAAGCCCGGCACCATGTCCCCTGAGGCGTTCCTGCAGGAAGCTCAGGTCATGAAGAAACTGAGACACGAGAAGCTGGTTCAGCTGTACGCCGTGGTTTCTGAGGAGCCCATCTACATCGTAACAGAGTTCATGGACCAAGGTCAGCATGCTAACATTTGAGACCTCATAGCTAAATTTCTCCCTGAAATTTCCTTAGTTGTTTAAAGAATTGCTGCGTTTAACAAACTCCTCTACAAACAGGCAGCTTATTGGAGTTTCTGAAGGGACAGTATAGTACGATGCTCCGCCTCCCTCAGCTGGTGGACTTTGCCTCTCAGGTCAGAATATTTTCTTACCATTAGCTTGAGTTGCTATACCTGTTTATTTGGGGGGGGG--GTTGTTGTTTTTTGTAATAAACCCTAAATGTTGCCACCTTTCATCAGATTGCTTCAGGGATGGCCTACGTAGAGAGGATGAACTACGTTCATAGAGATCTCCGAGCCGCTAACATCCTGGTTGGAGATAATCTGGTTTGCATTGGCCATGAGGGTCAACACATTCCTGAGCTGCAGCCAGTATCATAAAATGTATCGGACAGTCAAAGCTACAAGTGGCCGCCAGATCTTTCAGCCCTTGCACACCCTCAGAGCTGCAGAAAAGGAACTTCTTCCTGGCTTTCACCAGTTTGAATGGCAGCCAGCTCTCAAAAACGTGTCCACATCTTATAATGTTGGCATCATAAATGGGCTGTCAGGATGGACATCTTCGTTAGATGACTCTCCAGCTGACACCATCACCCGGCGCTTTCGCTATGATGTGGCGCTTGTTGGAGCACTGAAGGACCTTGAGGAGGACATCATGGAAGGTCTGAGAGACACTGGAATGGAAGATAGCGCTTGCACCTTGGGCTTTAGAGTCATGATCAAGGAGTGCTGTGATGGCATGGGTGATGTTAGCGAAAAGCATGGTGGAGGACCAGCTGTTCCTGAGAAGGCTGTTCGCTTCTCTTTCACTGTTATGTCCGTCTCTATCCAGGCTGAAGATGAACAGGAGGAGGTCACAATTTTTACAGAGCCAAAGCCCAATTCTGAACTATCCTGTAAGCCCCTTTGCCTTATGTTTGTGGATGAATCAGACCACGAGACTCTCACTGCTGTTTTGGGGCCCATAGTCGCAGAGCGAAATGCGATGAAAGAGAGCAGGCTCATTCTGTCTATGGGTGGCATGCCACGCTCCTTTCGCTTCCACTTCAGGGGCACAGGATATGATGAAAAGATGGTGCGTGAAATGGAGGGCCTGGAAGCTTCGGGATCTACATACATCTGTACTTTGTGTGACTCCAGTCGAGCAGAGGCTGCTCAAAACATGGTGCTACACTCCGTCACCCGCAGCCATGATGAGAATCTGGAACGTTATGAAATATGGAGAACCAACCCCTTTTCTGAGTCTGTAGATGAGCTACGAGACAGAGTCAAAGGAGTCTCGGCCAAGCCCTTTCTGGAGACCCAGCCCACGATAGATGCATTGCACTGCGACATAGGCAATGCCACTGAATTCTACAAAATCTTCCAGGATGAAATTGGAGAAGTGTATAAAAACCCCAACCCCAGCAGAGAGGACCGGCGCAGCTGGAGGGCAGCCTTGGATAAACAGCTGAGGAAGAAGATGAAGCTTAAACCAGTGATGAGGATGAATGGGAACTATGCCCGAAGGTTAATGACCATGGAGGCTACTGAGGTGGTTTGTGAACTGGTGCCCTCAGAGGAGAGGAGAGAGGTCCTGAGGGAACTCATGAGGCTCTACCTCCAGATGAAACCTGTGTGGCGTGCCACCTGTCCAGCCAAGGAGTGCCCTGACCAGCTGTGCCGCTACAGTTTTAACTCCCAGCGCTTTGCTGACCTGCTCTCCGCTACCTTCAAGTACAGGTACAATGGAAAAATAACCAATTACCTGCACAAGACCCTGGCCCATGTGCCTGAAATCATAGAGAGAGA?????????????????????????????????????????????????????????????????????????????????????????????????????????????????????CTTCAGTATCAGCTGGCGATCAACAGAGAAAAATCCTCCATTACTGTAACGGAGTGAGTGGAGCATGAACTGTCTCTCTCTCTCTCTCTCTCTCT--------CACACACACACGCATACATACACATATGTTTGCGTGGCTATCTTTGTGGGAACTTTCCATTGACTTCCATTCATTTCTACATCCTAAACTTTACCCTAACCTTACCCATTACATACCTAACCAAAACTCAATTCACACCTTAGTCCTAAATCTCACCCCTGACCCAAAAA-CAATTTTTT-CCCTTGTGGG-------CTTTGGTCCCCACAACATAGTATGTGTCAGGAAAATGGTCCCCACAAGGTATTACAAACAAAGAAAACCACACACACACGCACAC----CTCTCTGCCATTCTGGAATAAACTCGCTCATGGTGATGATGGTTTGTTTCCGCAGGCTGGTGAAGTGGATTGAAGGCTGTGTTTGTGAAGATCCATTTCTGAACCCTGAGCTGATGCGAGCCAACCCCTGGGTGGAGAAGGTGGTGCAGAACCTCATGGTGCTCAGGTACGAAAACCGTCCTCCCATCTTGCTATACTGCTTCAATTTTCTTTT-TTGCTATATGATACTTATAGCAGTGTCTGACTGACCTGCAGC------------------------------------------------------------------------------------ATTTTAATAAAACCCAATGCACTCTCAGAGCTCT--GTTTTTAATTTCATGCTGAAACGACTATCTGATTAAAGCAGGATTAAATTAAGTTACTCTCTGTTTT-ATAAAAGCTCCTGCGAGTCATCTAAATTAATCAAGAACAAAGCTGAATATAAATGTTTGTGTGTTGTCATGAGCAGCTGTCTGGTTGCTTTGTGTTCTGCTGAGCTTGGAATAATAATGTGGCGTTCTGTGCAGGTTTGGGAACCGAATCTTTGGGCCGATCTGGAACAGAGACAGTGTCGCCTGCGTCGTTCTCACCTTTAAAGAACCATTCGGCACTCAGAAGAGCTGGCCACAGACATCGACGGCTTTCAGCATCCAGGCCATGGCGACCTGACTGGATGGGCCAGACAAGGTAATTCTATTGATTTACAGTCTGCTAAATGATTATACAAAAACATGCGAGACATTTTTCTTTCATCCACCACTTTCCTGTCTTTGTTTGAACCTCTTTTACCTTCTCACTAGGTGTGCTGCTGCTCAACGCCGTGCTGACTGTCAGGGCGCACCAAGCTAACTCCCACAAAGACAGAGGCTGGGAGACCTTCACTGACGCTGTGCCACCAAAAGATTGGACTCAAGTAAGTTTGTCTGAAAATGCTTCAGGTTTATTATTTCTATTTT-ATTTCAGTTGTCTTCTGTTAGAGCATACAGTATTTATGTTTTATGGTGCATTTAGGTACTTTGAAGAATTTGAGAAAAGGATCCCAAGAGTTGAAATGGAAAAGATGGAGGTGATTATGCTTTTGATCATTTCTGATGTATTTTTAAAATTATTTTATTTACAGTTTTTTTTT--AACTGTAATCTTCTGTTTTGTTTTTTATTAAGGTACTTATTCTGGGGGAATTAAAGAAAATTGGTCCAGAATATATCGGAACAATCTGTGGAAGCTATAGGAGAGGTACTTTCATCAAACTGATATTCAGTCTTTAATTTTTAAGAGTGGCTCATCTTTTT-AAAATGATATTTCTAATTTCCAGGTGCAGCATCGAGTGGTGATATTGATATTTTACTGACTCACCCAAATTACACTTCTCAAACAGAGAAGCAGGTAAAACCTAAACATATACTGTTGCTTGCTTAAAGTAAATAAAGTATGTTGGTAAGAAGAAGTGGATCG-TTTTTTTT--AACTAATTGAACTTTCTCTGTTTCCAGCCAAAGCTTCTTCATGCTGTGGTCGATCATTTGGAGTCCGTTGGGTTTGTGACCGACACTCTGTCCAAAATCGACCTGATCCGGCAGCACGGCTCCATAGAGGAAATCCTGGAAAACATTGATACAAATGTAAGTTAAATAA-TTTTTTTCTCTTACTGAGATTCGTTTCGTGTTATGTG-TGGAACAAGTGGAAGCAAGCAAAAATTTACAACCAGAGAGTGTGAGATACATCTACACA------------TTTTTTACAAGCGATGCAAGTTAAGTTGCAGGACTTAGAGAAATGTTTTGTTTTAATTTGTTTATTTATTTATTTTT---AAACACCAACAAGGATGCATAAAGATTAC-AAAAAGTTGAGACAAAATATGTCTTGCAGATGAT-AAAAATCACACCTCATGCTTACTTTAGTTTTTTTGTACATTTTATTTGAATGCATGAATGCATTTTGAAAGAAAAATACCTTTTCTGAACTGCTGTAAAACTCAGAATGGAGATTAGTCTATCAGTACTGAACAGTTGTTTTCCACAATTTCT-CCATGTTTCATTTTACTATTAAAAATAGCTGTTTGAAAGAACTTTATAGAAACATGTTTACTTGATTTCCCATTATACATTCATCTAACCATTCACAATGTCAGTTGAGTCAGTGGAAACATTTATGTAGTCAAATATTT-AAAAAATTGATGTATTTTGAATAATGTCTGGACTTTTAGCTCCCTCATCTTTCGGCTTCATGACATGGTTTGGTTCACCCCAATGCAACTTTTTACGAGACAATAAATAAATTAATTGCGGTCCAACCAGGCAGTGAATGTAATTTTTTTTGTTTTCGTGTGCGTTTTGTTCACCTTTTTGCAGAAGCATCCGGCCCCAGAGGAAATTATGCTGGGGAGCATGGGTTCAATCTCGAATTTAATGACTCGGGCACAGCTAAAAGTGTCACCTCCACAGTAAGTTGCTCATCATTTCTTTTTCACATTTTAATCTGTTGAAATCTTAGCTGTACAAGCCCACCGTAACGTATAAAACCTATAAATATTTAA-CCTTTTTTT-CTAAATTTGTGATAAGAGATGGCTTTAGCTGAAAAACTATATGT------------------------------ATG-T-------------------------------------------------------------------------------------------------------------------AATTTAGTAAATGAAAGTTCAGCTGTCAGCAAAAAGCTTTAATTTAAAACATTCTTATCTAGTGCCACAAACCATTTAAAACTTTGTAAATTAACAGTGTGGAAAAATTCTTACCTTGATTTCGCATCAAAAAATCCATTCTTTCGAATCTCTTGCGGTGGCATTCAGGCGGTGTCTCGTTCATTGTGGCGATTCGCTAAAGTTTAAGGGTCGGAGGCTGACACTGCCCTGAACCAACCAATGGCGTTCGTGTTTCCTCGCTGACTGATTGCCTCTGGCTCACGGTTGGCCGGTTCAGCTGAAGTTAGGGTGGTCTGGAGCGAAACTCCCGCCCCCCTGCGACCGGTACTCTGCTGTGTGAGAGGAGCAGCTCGGCTGCCATGCACAGG-TCTGACATGACGGG-ACATGTTCCTGCAGAGGCGTCCCTCAGAACAGAAAGGGCTAAAAGTAAATGACGAAGAAGTTTGATTTATCTCAGCTTTTGGTGAGAGAGATGGAACGATTCTCCAATTCTTTGGAACCAAGGATTAGTAAACAGTTTGGGTAGAA------------------------------TTTGCTAAGATTGTAAAGTTTTTGGTGAGCAGAATCCACATTGGTAAGCAGCACCACTGACGGGAATGCCTGTGTCTGTCTCGCTAGTACTCAGT
maculatus     AGATGCAACTTACAGCACTTGAGAAAAGTTTAAAATCTGACACAAGAAAAATATAATTAAGCCTGTTTAAAA-TGATCAATCTGACAAAAAA----GAAACAGAACTTGTGACTTTTAAGTGCTGACACTTCTTTGGTTTTAAGTTTTTGTTTGTACCTGTTGTGGTTTGTGTGCACAGTGCATCTGCAGCTCAATCAATACACTTTAAATTCAAAATTAATTTTTGAAAATTAGAATTTTG-------TATTATAATTTAATTGACATTCATTGTTATGTTTTCAGCTTACTCACAA---GTACGACTTTTATGCCCATAAT--TAAAT--------TTTTACTGTTCTTAAGAAAA--ATTACT???????????????????????????AACTCATTATATTCAGATTATCAGAGTTTATTTATA-----GCGCTTTTT----------TTTTCTAATTTTGTGTAATTTTT-ATCAGAAGTACAATGAACATCTGAAATAGCACAGATAGCAGAAAATGAACATATTTGCAATAATGACTTAAAATTTGTGTTTTTCTGATTCTTTTTTTCTTATTTTTCCACTCAAAGGAAGCAGTAAAAGTTCTAGCCTGCTTAAAAAA-TAGCAGATTCTCACACTGCATGCATATTCCTGCTTCTTTGGAGAAGGCTTGTCATGTGCAGCGCTGATGTTAAATCTATGGTGATGAAGTGGTCACTGCCAAGGATATTGCTGACTCCATAAGATGCCAAAGTACTCAAGCTCACGCATAGAGGCACACCCTCTTGCATGCCATAGATTTTTTT-ACGGTAAGTGGTCCTGAGTGGAAATAA??????????????????????????????????????????????????????????????????????ACAGGAGGCTCCAATGTACAGTAAATTAATACATTGCCTAACCCCGCAATTCTAAAATATAGTGTATTTTTACATAATTGTTAGGTACATTTTTTGCTCTACTTTATCTAATTAAAAGGAAACTGCACTTTTTT--AAATAAATGGGAGCCAAGAATCAGCAATAAAATGGATAATGCTTCATATTTCCTCAAAGATTTTTGTAAAGCTCCACAAAAAAGAAAGATATTAACTAACGGAAGTAAAAAAGCCACACTCACAAACAGCATATTTTCAACTATGTCCTAAAGCAACACATGCTCAATCACCACAAAATTATACTGCTGTAGAATAAACAAGGGAAA-TA-CATTGTGAATGCAAGTTTAAAAACAGAGACCCATTGGCATACATCTTTGAAGCCCGGCACCATGTCCCCCGAGGCGTTCCTGCAGGAAGCTCAGGTCATGAAGAAACTGAGACACGAGAAGCTGGTTCAGCTGTACGCTGTGGTTTCTGAGGAGCCCATCTACATCGTAACAGAGTTCATGGACCAAGGTCAGCATGCTAACATTTTAGACCGTATAACTAAATTTCTCCCTGAAATTTCCTTAGTTGTTTAAAGGTTTGCTGCGTTTAACAAACTCCTCTACAAACAGGCAGCTTATTGGAGTTTCTGAAGGGACAGTATAGTACGATGCTCCGCCTCCCTCAGCTGGTGGACTTTGCCTCTCAGGTCAGAATATTTTCTTACCATTAGCTTGAGTTGCTATACCTGTTTGTTTTTTTTTTTTTTGTTGATGTTTTTTGTAATAAACCCTAAATGTTGCCACCTTTCATCAGATTGCTTCAGGGATGGCCTACGTAGAGAGGATGAACTACGTTCATAGAGACCTCCGAGCCGCTAACATCCTGGTTGGAGATAATCTGGTTTGCATTGGCCATGAGGGTCAACACATTCCTGAGCTGCAGCCAGTATCATAAAATGTATCGGACAGTCAAAGCTACAAGTGGCCGCCAGATCTTTCAGCCCTTGCACACCCTCAGAGCTGCAGAAAAGGAACTTCTTCCTGGCTTTCACCAGTTTGAATGGCAGCCAGCTCTCAAAAACGTGTCCACATCTTATAATGTTGGAATCATAAATGGGCTGTCAGGATGGACATCTTCGTTAGATGACTCCCCAGCTGACACCATCACCCGGCGCTTTCGCTATGATGTGGCGCTTGTTGGAGCACTGAAGGACCTTGAGGAGGACATCATGGAAGGTCTGAGAGACACTGGAATGGAAGATAGTGCTTGCACCTTGGGCTTTAGAGTCATGATCAAGGAGTGCTGTGATGGCATGGGTGATGTTAGCGAAAAGCATGGTGGAGGACCAGCTGTTCCTGAGAAGGCTGTTCGCTTCTCTTTCACTGTTATGTCCGTCTCTATCCAGGCTGAAGATGAACAGGAGGAGGTCACAATTTTTACAGAGCCAAAGCCCAATTCTGAACTATCCTGTAAGCCCCTTTGCCTTATGTTTGTGGATGAATCAGACCATGAGACTCTCACTGCTGTTTTGGGGCCCATAGTCGCAGAGCGAAATGCGATGAAAGAGAGCAGGCTCATTCTGTCTATGGGTGGCATGCCACGCTCCTTTCGCTTCCACTTCAGGGGCACAGGATATGATGAAAAGATGGTGCGTGAAATGGAGGGCCTGGAAGCTTCGGGATCTACATACATCTGTACTTTGTGTGACTCCAGTCGAGCAGAGGCTGCTCAAAACATGGTGCTACACTCCGTCACCCGCAGCCATGATGAGAATCTGGAACGTTATGAAATATGGAGAACCAACCCCTTTTCTGAGTCTGTAGATGAGCTACGAGACAGAGTCAAAGGAGTCTCGGCCAAGCCCTTTCTGGAGACCCAGCCCACGATAGATGCATTGCACTGCGACATAGGCAATGCCACTGAATTCTACAAAATCTTCCAGGATGAAATTGGAGAAGTGTATAAAAACCCCAACCCCAGCAGAGAGGACCGGCGTAGCTGGAGGGCAGCCTTGGATAAACAGCTGAGGAAGAAGATGAAGCTTAAACCAGTGATGAGGATGAATGGGAACTATGCCCGAAGGTTAATGACCATGGAGGCTACTGAGGTGGTTTGTGAACTGGTGCCCTCAGAGGAGAGGAGAGAGGTCCTGAGGGAACTCATGAGGCTCTACCTCCAAATGAAACCTGTGTGGCGTGCCACCTGTCCAGCCAAGGAGTGCCCTGACCAGCTGTGCCGCTACAGTTTTAACTCCCAGCGCTTTGCTGACCTGCTCTCCGCTACTTTCAAGTACAGGTACAATGGAAAAATAACCAATTACCTGCACAAGACCCTGGCCCATGTGCCTGAAATCATAGAGAGAGATGGATCTATTGGAGCCTGGGCCAGCGAGGGGAACGAGTCGGCAAACAAACTGTTCAGGCGTTTCAGGAAGATGAATGCACGTCAGTCCAAGGCCTTTGAACTGGAAGACGTGCTAAACTTCAGTATCAGCTGGCGATCAACAGAGAAAAATCCTCCATTACTGTAACGGAGTGAGTGGAGCATGAACTGTCTCTCTCTCT--------------------------CACACGCACACATACATATATGTTTGCGTGGCTATCTTTGTGGGAACTTTCCATTGACTTCCATTCATTTCTACATCCTAAACTTTACCCTAACCTTACCCATTACATACCTAACCAAAACTCAATTCACACCTTAGTCCTAAATCTCACCCCTGACCCAAAAA-CAATTTTTT-CCCTTGTGGG-------CTTTGGTCCCCACAACATAGTATGTGTCAGGAAAATGGTCCCCACAAGGTACTACAAACAAAGAAAACCACACACACACGCACAC----CTCTCTGCCATTCTGGAATAAATTCGCTCATGGTGATGATGGTTTGTTTCCGCAGGCTGGTGAAGTGGATTGAAGGCTGTGTTTGTGAAGATCCATTTCTGAACCCTGAGCTGATGCGAGCCAACCCCTGGGTGGAGAAGGTGGTGCAGAACCTCATGGTGCTCAGGTACGAAAACCGTCCTCCCATCTTGCTATACTGCTTCAATTTTCTTTT-TTGCTATATGATACTTGTAGCAGTGTCTGACTGACCTGCAGC------------------------------------------------------------------------------------ATTTTAATAAAACCCAATGCACTCTCAGAGCTCTCTGTTTTTAATTTCATGCTGAAACGACTATCTGATTAAAGCAGGATTAAATTAAGTTGCTCTCTGTTTTTATAAAAGCTCCTGCGAGTCATCTAAATTAATCAAGAACAAAGCTGAATATAAATGTTTGTGTGTTGTCATGAGCAGCTGTCTGGTTGCTTTGTGTTCTGCTGAGCTTGGAATAATAATGTGGCGTTCTGTGCAGGTTTGGGAACCGAATCTTTGGGCCGATCTGGAACAGAGACAGTGTCGCCTGCGTTGTTCTCACCTTTAAAGAACCATTCGGCACTCAGAAGAGCTGGCCACAGACATCGACGGCTTTCAGCATCCAGGCCATGGCGACCTGACTGGATGGGCCAGGCAAGGTAATTCTATTGATTTACATTCTGTTAAATGATTATACAAAAACATGCGAGACATTTTTCTTTCATCCACAACTTTCCTGTCTTTGTTTGAACCCCTTTTACCTTCTCACTAGGTGTGCTGCTGCTCAACGCCGTGCTGACTGTCAGGGCGCACCAAGCTAACTCCCACAAAGACAGAGGCTGGGAGACCTTCACTGACGCTGTGCCACCAAAAGATTGGACTCAAGTACGTTTGTCTGAAAATGCTTTAGGTTTATTATTTCTATTTT-ATTTCAGTTGTCTTCTGTTAGAGCATACAGTATTTATGTTTTATGGTGCATTTAGGTACTTTGAAGAATTTGAGAAAAGGATCCCAAGAGTTGAAATGGAAAAGATGGAGGTGATTTTGCTTTTGATAATTTCTGATGTCTTTTTAAAATTATTTTATTTACAGTTTTTTTTT--AACTGTAATCTTTTGTTTTGTTTTT----AAGGTACTTATTCTGGGGGAATTAAAGAAAATTGATCCAGAATATATCGGAACAATCTGTGGAAGCTATAGGAGAGGTACTTTCATCAAACTGATATTCAGTCTTTAATTTTTAAGAGTGGCTCATCTTTTT-AAAATGATATTTCTAATTTCCAGGTGCAGCATCGAGTGGTGATATTGATATTTTACTGACTCACCCAAATTACACTTCTCAAACAGAGAAGCAGGTAAAACCTAAACATATACTGTTGCTCGCTTACAGTAAATAAAGTATGTTGGTAAGAAGAAGTGGATCG-TTTTTT----AACTAATTGAACTTTCTCTGTTTCCAGCCAAAACTTCTTCATGCTGTGGTCGATCATTTGGAGTCCGTTGGGTTTGTGACCGACACTCTGTCCAAAATCGACCTGATCCGGCAGCACGGCTCCATAGAGGAAATCCTGGAAAACATTGATACAAGTGTAAGTTAAATCA-TTTTTTTCTCTTACTGAGATTCGTTTTGTGTTGTGTG---GATCTAGTGGAAGCAAGCAAAAATTTACAACC--AGAGAGTGAGATACATCTACACA-----------TTTTTTTACAAGCGATGCATGTTAAGTTGCAGGACTTGGAGAAATGTTTTGTTTTAATTTGTTTGTTTTTTTT-------AAAACACCAACAAGGATGCGTAAAGATTAC-AAAAAGTTGAGACAAAATATGTCTTGCAGATGAT-AAAAATCACACCTCATGCTTACTTTAGTTTTTTTGTACATTTTATTTGAATGCATGAATGCATTTTGAATGAAAAATACCTTTTCTGAACTCCTGTAAAACTCAGAATGGAGATTAGTCTATTAGTACTGAACAGTTGTTTTCCACAATTTCTCCCATGTTTCATTTTACTATTAAAAATAGCTGTTTGAAAGAACTTTATAGAAACATGTTTACTTGATTTCCCATTATACATTTATCTAACCGTTCACAATGTCAGTTGAGTCAGTGGAAACATTTACGTAGTCAAATATTTTAAAAA----ATGTATTTTGAATAATGTCTGGACTTTTAGCTCCCTCATCTTTCGGCTTCATGACATGTTTTGGGTCACCCCAATGCATCTTTGTACGAGACAATAAATAAATTAATTGCGGTCCAACCAGGCAGTGAATGTAATTTGTTTTGTTTTCGTGTGCGTTTTGTTCACCTTTTTGCAGAAGCATCCGGCCCCAGAGGAAATTATGCTGGGGAGCATGGGTTCAATCTCGAATTTAATGACTCGGGCACAGCTAAAAGTGTCACCTCCACAGTAAGTTGCTCATTATTTCTTTTCCACATTTTAATCTGTTGAAATCTTAGCTGTACAAACCCACCATAACGTATAAAACCTATAAATATG-AAACCTTTTTTT-CTAAATTTGTGATAAGAAATGACTTTAGCTGAAAAACTATATGTTTTGGGACATTTTTCT--CTGCAACCAAACATGATGAGGAGCAGAAAGGAGCCTCAAATCTGAGACAAAGGAGCTTTCTATAGCACCACATTTCTGTATATCGCTCTTTCCCTCCACAAAACCTCTTCAAAGCTCAAACTACTTCATTTTAATTTAGTAAATGAAAGTTCAGCTGTCAGGAAAAAGCTTTAATTTAAAACATTCTTATCTAGTGCCACAAACCATTTAAAACTTTGTAAATTAACAGTGTAGAAAAATTCTTACCTTGATTCCGCATCAAAAA-TCCATTCTTTCGAATCTCTTGCGGTGGCATTCAGGCGGTGTCTCGTTCATTGTGGCGATTTGCTAAAGTTTAAGGGTCGGAGGCCGACACTGCCCTGAACCAACCAATGGCATTTGTATTTCCTCACTGACTGATCGCCTCTGGCTCACGGTTGGCCGGTTCAGCTGAAGTTAGGGTGGTCTGGAGCGAAACTCCCGCCCCCCTGCGACCGGTACTCTGCTGTGTGAGAGGAGCAGCTCGGCTGCCATGCACAGG-TCTGACATGACGGG-ACATGTTCCTGCAGAGGCGTCCCTCAGAACAGAAAGGGCTGAAAGTAAATGACGAAGAAGTTTGATTTATCTCAGCTTTTGGTGAGAGAGATGGAACGATTCTCCAATTCTTTGGAACCAAGGATTAGTAAACAGTTTGGGTAGAA------------------------------TTTGCTAAGGTTGTAAAGTTTTTGGTGAGCAGAATCCACATTGGTAAGCAGCACCACTGATGGGAATGCCTGTGTCTGTCTCGCTAGTACTC???
malinche      AGATGCAACTTACAGCACTTGAGAAAAGTTTAAAATCTGACACAAGAAAAACAAAATTAAGCCTGTTTAAAAATTATCAATCTGACGAAAAA----GAAACAGAACTTGTGACTTTTAAGTGCTGACACTTCTTTGGTTTTAAGTTTTTGTTTGTACCTGTTGTGGTTTGTGTGCACAGTGCATCTGCAGCTCAATCAATACACTTTAAATTCAAAATTAATTTTTGAAAATTAGAATTTTG-------TATTATAATTTAATTGACATTCATTGTTATGTTTTCAGCTTACTCACAA---GTACTATTTTTATGCCCATAAT--TTAAT--------TTTTACTGTTTTTAAGAAAA--ATTACTCCTTGTCAATTACTTACTAACTACAATAACTCATTATATTCAGATTATCAGAGTTTATTTATA-----GCGCTTTTT---------TTTTTCTAATTTTGTGTAATTTTTTATCAGAAGTACAATGAACATCTGAAATAGCACAGATGGCAGAAAATTAACATATTTGCAATAATGACTTAAAATTTGTGTTTTTCTGATTCTTTTTTTCTTATTTTTCCACTTAAAGGAAGCAGTAAAAGTTCTAGCCTGCTTTAAAAA-TAGCAGATTCTCACACTGCATGCATATTCCTGCTTCTTTGGAGAAGGCTTGTCATGTGCAGCGCTGATGTTAAATCTATGGTGATGAAGTGGTCACTGCCAAGGATATTGCTGACTCCATAAGATGCCAAAGTACTCAAGCACACACATACAGGCACACCCTCTTGCATGCCATAGATTTTTTT-ACGGTAAGTGGTCCTGAGTGGAAATCAAAGGTCAGTGGTGTACAGATAGCTTAAGCATATTTAATTAAAGATTGTTTAGTCTGCGTGTGTGTGTGTGACAGGAGGCTCCAATGTACAGTAAATTAATACATTGCCTGACCCCGCAATTCTAAAATATAGTCTATTTTTACATAATTGTTAGGTACATTGATTGCTCTACTTTATCTAATTAAAAGGAAACTGCACTTTTTT--AAATAAATGGGAGCCAAGAATCAGCAATAAAATGGATAATGCTTCATATTTCCTCAAAGATTTTTGTAAAGCTCCACAAAAAAGAAAAATGTTAACTAACGGAAGTAAAAAAGCCACACTCACAAAAAGCATATTTTCAACCATGTCCTAAAGCAACACATGCTCAATCCCCACAAAATTATATTGCTGTAGAATAAGCAAGGGAAA-TA-CATTGTGAATGCAGGTTTAAAAACAGAGACCCATTGGCATACATCTT?GAAGCCCGGCACCATGTCCCCCGAGGCGTTCCTGCAGGAAGCTCAGGTCATGAAGAAACTGAGACACGAGAAGCTGGTTCAGCTGTACGCTGTGGTTTCTGAGGAGCCCATCTACATCGTAACAGAGTTCATGGACCAAGGTCAGCATGCTAACATTTGAGACCTCATAGCTAAATTTCTCCCTGAAATTTCCTTAGTTGTATACATTTTTTCTGCGTTTAACAAACTCCTCTACAAACAGGCAGCTTATTGGAGTTTCTGAAGGGACAGTATAGTACGATGCTCCGCCTCCCTCAGCTGGTGGACTTTGCCTCTCAGGTCAGAATATTTTCTTACCATTAGCTTGAGTTGCTATACCTGTTTATTTGGTGTTTT---TTTGTTGTTTTTTGTAATAAACCCTAAATGTTGCCACCTTTCATCAGATTGCTTCAGGGATGGCCTATGTAGAGAGGATGAACTACGTTCATAGAGATCTCCGAGCCGCTAACATCCTGGTTGGAGATAATCTGGTTTGC?TTGGCCATGAGGGTCAACACATTCCTGAGCTGCAGCCAGTATCATAAAATGTATCGGACAGTCAAAGCTACAAGTGGCCGCCAGATCTTTCAGCCCTTGCACACCCTCAGAGCTGCAGAAAAGGAACTTCTTCCTGGCTTTCACCAGTTTGAATGGCAGCCAGCTCTCAAAAACGTGTCCACATCTTATAATGTTGGCATCATAAATGGGCTGTCAGGATGGACATCTTCGTTAGATGACTCCCCAGCTGACACCATCACCCGGCGCTTTCGCTATGATGTGGCGCTTGTTGGAGCACTGAAGGACCTTGAGGAGGACATCATGGAAGGTCTGAGAGACACTGGAATGGAAGATAGCGCTTGCACCTTGGGCTTTAGAGTCATGATCAAGGAGTGCTGTGATGGCATGGGTGATGTTAGCGAAAAGCATGGTGGAGGACCAGCTGTTCCTGAGAAGGCTGTTCGCTTCTCTTTCACTGTTATGTCTGTCTCTATCCAGGCTGAAGATGAACAGGAGGAGGTCACAATTTTTACAGAGCCAAAGCCCAATTCTGAACTATCCTGTAAGCCCCTTTGCCTTATGTTTGTGGATGAATCAGACCACGAGACTCTCACTGCTGTTTTGGGGCCCATAGTCGCAGAGCGAAATGCGATGAAAGAGAGCAGGCTCATTCTGTCTATGGGTGGCATGCCACGCTCCTTTCGCTTCCACTTCAGGGGCACAGGATATGATGAAAAGATGGTGCGTGAAATGGAGGGCCTGGAAGCTTCGGGATCTACATACATCTGTACTTTGTGTGACTCCAGTCGAGCAGAGGCTGCTCAAAACATGGTGCTACACTCCGTCACCCGCAGCCATGATGAGAATCTGGAACGTTATGAAATATGGAGAACCAACCCCTTTTCTGAGTCTGTAGATGAGCTACGAGACAGAGTCAAAGGAGTCTCGGCCAAGCCCTTTCTGGAGACCCAGCCCACGATAGATGCATTGCACTGCGACATAGGCAATGCCACTGAATTCTACAAAATCTTCCAGGACGAAATTGGAGAAGTGTATAAAAACCCCAACCCCAGCAAAGAGGACCGGCGCAGCTGGAGGGCAGCCTTGGATAAACAGCTGAGGAAGAAGATGAAGCTTAAACCAGTGATGAGGATGAATGGGAACTATGCCCGAAGGTTAATGACCATGGAGGCTACTGAGGTGGTTTGTGAACTGGTGCCCTCAGAGGAGAGGAGAGAGGTCCTGAGGGAACTCATGAGGCTCTACCTCCAAATGAAACCTGTGTGGCGTGCCACCTGTCCAGCCAAGGAGTGCCCTGACCAGCTGTGCCGCTACAGTTTTAACTCCCAGCGCTTTGCTGACCTGCTCTCCGCTACCTTCAAGTACAGGTACAATGGAAAAATAACCAATTACCTGCACAAGACCCTGGCCCATGTGCCTGAAATCATAGAGAGAGATGGATCTATTGGAGCCTGGGCCAGCGAGGGGAATGAGTCGGCAAACAAACTGTTCAGGCGTTTCAGGAAGATGAATGCACGTCAGTCCAAGGCCTTTGAACTGGAAGACGTGCTAAACTTCAGTATCAGCTGGCGATCAACAGAGAAAAATCCTCCATTACTGTAACGGAGTGAGTGGAGCATGAGCTGTCTCTCTCTCT------------------CACACACACACACGAATGCATACACATATGTTTGCGTGGCTATCTTTGTGGGAACTTTCCATTGACTTCCATTCATTTCTACATCCTAAACTTTACCCTAACCTTACCCATTACATACCTAACCAAAACTCAATTCACACCTTAGTCCTAAATCTCACCCCTGACCCAAAAA-CAATTTTTT-CCCTTGTGGG-------CTTTGGTCCCCACAACATAGTATGTGTCACGAAAATGGTCCCCACAAGGTATTACAAATAAAGAAAACCACACACACACGCACAC----CTCTCTGCCATTCTGCAATAAATTCGCTCATGGTGATGATGGTTTGTTTCCGCAGGCTGGTGAAGTGGATTGAAGGCTGTGTTTGTGAAGATCCATTTCTGAACCCTGAGCTGATGCGAGCCAACCCCTGGGTGGAGAAGGTGGTGCAGAACCTCATGGTGCTCAGGTACGAAAACCGTCCTCCCATCTTGCTATACTGCTTCAATTTTCTTTT-TTGCTATATGATACTTGTAGCAGTGTCTGACTGACCTGCAGC------------------------------------------------------------------------------------ATTTTAATAAAACCCAATGCACTCTCAGAGCTCT--GTTTTTAATTTCATGCTGAAACGACTATCTGATTAAAGCAGGATTAAATTAAGTTACTCTCTGTTTTTATAAAAGCTCCTGCGAGTCATCTAAATTAATCAAGAACAAAGCTGAATATAAATGTTTGTGTGTTGTCATGAGCAGCTGTCTGGTTGCTTTGTGTTCTGCTGAGCTTGGAATAATAATGTGGCGTTCTGTGCAGGTTTGGGAACCGAATCTTTGGGCCGATCTGGAACAGAGACAGTGTCGCCTGCGTCGTTCTTACCTTTAAAGAACCATTCGGCACTCAGAAGAGCTGGCCACAGACATCGACGGCTTTCAGCATCCAGGCCATGGCGACCTGACTGGATGGGCCAGACAAGGTAATTTTATTGATTTACATTCTGTTAAATGATTATACAAAAACATGCGAGACATTTTTCTTTCATCCACAACTTTCCTGTCTTTGTTTGAACCCCTTTTACCTTCTCACTAGGTGTGCTGCTGCTCAACGCCGTGCTGACTGTCAGGGCGCACCAAGCTAACTCCCACAAAGACA?????????????????????????????CCACCAAAAGATTGGACTCAAGTACGTTTGTCTGAAAATGCTTTAGGTTTATTATTTCTATTTT-ATTTCAGTTGTCTTCTGTTAGAGCATACAGTATTTATGTTTTATGGTGCATTTAGGTACTTTGAAGAATTTGAGAAAAGGATCCCAAGAGTTGAAATGGAAAAGATGGAGGTGATTTTGCTTTTGATAATTTCTGATGTCTTTTTAAAATTATTTTATTTACAGTTTTTTTT---AACTGTAATCTTTTGTTTTGTTTTTTATTAAGGTACTTATTCTGGGGGAATTAAAGAAAATTGATCCAGAATATATCGGAACAATCTGTGGAAGCTATAGGAGAGGTACTTTCATCAAACTGATATTCAGTCTTTAATTTTTAAGAGTGGCTCATCTTTTT-AAAATGATATTTCTAATTTCCAGGTGCAGCATCGAGTGGTGATATTGATATTTTACTGACTCACCCAAATTACACTTCTCAAACAGAGAAGCAGGTAAAACCTAAACATATACTGTTGCTCGCTTAAAGTAAATAAAGTATGTTGGTAAGAAGAAGTGGATCG-TTTTTTT---AACTAATTGAACTTTCTCTGTTTCCAGCCAAAGCTTCTTCATGCTGTGGTCGATCATTTGGAGTCCGTTGGGTTTGTGACCGACACTCTGTCCAAAATCGACCTGATCCGGCAGCACGGCTCCATAGAGGAAATCCTGGAAAACATTGATACAAATGTAAGTTAAATAA-TTTTTTTCTCTTACTGAGATTCGTTTTGTGTTATGTG-TGGAACAAGTGGAAGCAAGCAAAAATTTACAACCAGAGAGTGTGAGATACATCTACACA------------TTTTTTACAAGCGATGCATGTTAAGTTGCAGGACTTAGAGAAATGTTTTGTTTTAATTTGTTTTGTTTTTTTT------AAAACACCAACAAGGATGCATAAAGATTAC-AAAATGTTGAGACAAAATATGTCTTGCAGATGAT-AAAAATCACACCTCATGCTTACTTTAGTTTTTTTGTACATTTTATTTGAATGCATGAATGCATTTTGAATGAAAAATACCTTTTCTGAACTCCTGTAAAACTCAGAATGGAGATTAGTCTATAAGTACTGAACAGTTGCTTTCCACAATTTCT-CCATGTTTCATTTTACTTTTAAAAATAGCTGTTTGAAAGAACTTTATAGAAACATGTTTACTTGATTTCCCATTATACATTTATCTAACCATTCACAATGTCAGTTGAGTCAGTGGAAACATTTACGTAGTCAAATATTTTAAAAAAT-CATGTATTTTGAATAATGTCTGGACTTTTAGCGCCCTCATCTTTCGGCTTCATGACATGTTTTGGGTCACCCCAATGCATCTTTTTACGAGACAATAAATAAATTAATTGCGGTCCAACCAGGCAGTGGGTGTAATTTTTTTTGTTTTCGTGTGCGTTTTGTTCACCTTTTTGCAGAAGCATCCGGCCCCAGAGGAAATTATGCTGGGGAGCATGGGTTCAGTCTCGAATTTAATGACTCGGGCACAGCTAAAAGTGTCACCTCCACAGTAAGTTGCTCATTATTTCTTTTCCACATTTTAATCTGTTGAAATCTTAGCTGTACAAACTCACCATAACGTATAAAACCTATAAATATG-AAACCTTTTTTT-CTAAATTTGTGATAAGAGATGACTTTAGCTGAAAAACTATATGTTTTGGGACATTTTTCT--CTGCAACCAACAGTGATGAGGAGCAGAAATGAGCCTCAAATCTGAGACAAAGGAGCTTTCTATAGCACCACATTTCTGTATATTGCTCTTTCCCTCCACAAAACCTCTTCAAAGCTCAATCTACTTCATTTTAATTTAGTAAATGAAAGTTCACCTGTCAGGAAAAAGCTTTAATTTAAAACATTCTTATCTAGTGCCACAAACCATTTAAAACTTTGTAAATTAACAGTGTAGAAAAATTCTTACCTTGATTCCGCATCAAAAA-TCCATTCTTTCGAATCTCTTGCGGTGGCATTCAGGCGGTGTCTCGTTCATTGTGGCGATTCGCTAAAGTTTAAGGGTCGGAGGCCGACACTGCCCTGAACCAACCAATGGCATTTATATTTCCTCACTGACTGATCGCCTCTGGCTCACGGTTGGTCGGTTCAGCTGAAGTTAGGGTGGTCTGGAGCGAAACTCCCGCCCCCCTGCGACCGGTACTCTGCTGTGTGAGAGGAGCAGCTCGGCTGCCATGCACAGG-TCTGACATGACGGG-ACATGTTCCTGCAGAGGTGTCCCTCAGAACAGAAAGGGTTCAAAGTAAATGACGAAGAAGTTTGATTTATCTCAGCTTTTGGTGAGAGAGATGGGACGATTCTCCAATTCTTTGGAACCAAGGATTAGTAAACAGTTTGGGTAGAA------------------------------TTTGCTAAGATTGTAAAGTTTTTGGTGAGCAGAATCCACATCGGTAAGCAGCACCACTGATGGGAATGCATGTGTCTGTCTCGCTAGTACTCAGT
mayae         TGATGCAACTTACAGCACTTGAGAAAAGTTTAAAATCTGACACAAGAAAAACATAATTAAGCCTGTTTAAAAATGATCAATCTGACGAAAAA----GAAACAGAACTTGTGACTTTTAAGTGCTGACACTTCTTTGGTTTTAAGTTTTTGTTTGTACCTGTCGTGGTTTGTGTGCACAGTGCATCTGCAGCTCAATCAATACACTTTAAATTCAAAATTAATTTTTGAAAATTAGAATTTTG-------TATTATAATTT----GACATTCATTGTTATGTTTTCAGCTTACTCACAACAAGTACTATTTTTATGCCCATAAT--TTAAT--------TTTTACTGTTTTTAAGAAAA--ATTACTCCTTGTCAACTACTTACAAACTACAATAACTCATTATATTCAGATTATCAGAGTTTATTTATA-----GCGCTTTTT----------TTTTCTAATTTTGTGTAATTTTT-ATCAGAAGTACAATGAACATCTGAAATAGCACAGATAGCAGAAAATGAACATATTTGCAATAATGACTTAAAATTTGTGTTTTTCTGATTCTTTTTTTCTTATTTTTCCACTCAAAGGAAGCAGTAAAAGTTCTAGCCTGCTTAAAAAA-TAGCAGATTCTCACACTGCATGCATATTCCTGCTTCTTTGGAGAAGGCTTGTCATGTGCAGCGCTGATGTTAAATCTATGGTGATGAAGTGGTCACTGCCAAGGATATTGCTGACTCCATAAGATGCCAAAGTACTCAAGCACACACATACAGGCACACCCTCTTGCATGCCATAGATTTTTTT-ACGGTAAGTGGTCCTGAGTGGAAATCA??????????????????????????????????????????????????????????????????????ACAGGAGGCTCCAATGTA-----AATTAATACATTGCCTGACCCCGCAATTCTAAAATATAGTGTATTTTTACATAATTGTTAGGTACATTGGTTGC-CTACTTTATCTAATTAAAAGGAAACTGCACTTTTTT--AAATAAATGGGAGCCAAGAATCAGCAATAAAATGGATAATGCTTCATATTTCCTCAAAGATTTTTGTAAAGCTCCACAAAAAAGAAAGATGTTAACTAACGGAAGTAAAAAAGCCGCACTCACAAAAGGCATATTTTCAACTATGTCCTAAAGCAACACATGCTCAATCACCACAAAATTATATTGCTGTAGAATAAGCAAGGGAAA-TAACATTGTGAATGCAGGTTTAAAAACAGAGACCGATTGGCATACATCTTTGAAGCCCGGCACCATGTCCCCTGAGGCGTTCCTGCAGGAAGCTCAGGTCATGAAGAAACTGAGACACGAGAAGCTGGTTCAGCTGTACGCCGTGGTTTCTGAGGAGCCCATCTACATCGTAACAGAGTTCATGGACCAAGGTCAGCATGCTAACATTTGAGACCTTATAGCTAAATTTCTCCCTGAAATTTCCTTAGTTGTTTAAAGAATTGCTGCGTTTAACAAACTCCTCTACAAACAGGCAGCTTATTGGAGTTTCTGAAGGGACAGTATAGTACGATGCTCCGCCTCCCTCAGCTGGTGGACTTTGCCTCTCAGGTCAGAATATTTTCTTACCATTAGCTTGAGTTGCTATACCTGTTTATTTGGGGGGGGGGGTTTGTTGTTTTTTGTAATAAACCCTAAATGTTGCCACCTTTCATCAGATTGCTTCAGGGATGGCCTACGTAGAGAGGATGAACTACGTTCATAGAGATCTCCGAGCCGCTAACATCCTGGTTGGAGATAATCTGGTTTGCATTGGCCATTCGGGTCAACACATTCCTGAGCTGCAGCCAGTATCATAAAATGTATCGGACAGTCAAAGCTACAAGTGGCCGCCAGATCTTTCAGCCCTTGCACACCCTCAGAGCTGCAGAAAAGGAACTTCTTCCTGGCTTTCACCAGTTTGAATGGCAGCCAGCTCTCAAAAACGTGTCCACATCTTATAATGTTGGCATCATAAATGGGCTGTCAGGATGGACATCTTCGTTAGATGACTCTCCAGCTGACACCATCACCCGGCGCTTTCGCTATGATGTGGCGCTTGTTGGAGCACTGAAGGACCTTGAGGAGGACATCATGGAAGGTCTGAGAGACACTGGAATGGAAGATAGCGCTTGCACCTTGGGCTTTAGAGTCATGATCAAGGAGTGCTGTGATGGCATGGGTGATGTTAGCGAAAAGCATGGTGGAGGACCAGCTGTTCCTGAGAAGGCTGTTCGCTTCTCTTTCACTGTTATGTCCGTCTCTATCCAGGCTGAAGATGAACAGGAGGAGGTCACAATTTTTACAGAGCCAAAGCCCAATTCTGAACTATCCTGTAAGCCCCTTTGCCTTATGTTTGTGGATGAATCAGACCACGAGACTCTCACTGCTGTTTTGGGGCCCATAGTCGCAGAGCGAAATGCGATGAAAGAGAGCAGGCTCATTCTGTCTATGGGTGGCATGCCACGCTCCTTTCGCTTCCACTTCAGGGGCACAGGATATGATGAAAAGATGGTGCGTGAAATGGAGGGCCTGGAAGCTTCGGGATCTACATACATCTGTACTTTGTGTGACTCCAGTCGAGCAGAGGCTGCTCAAAACATGGTGCTACACTCCGTCACCCGCAGCCATGATGAGAATCTGGAACGTTATGAAATATGGAGAACCAACCCCTTTTCTGAGTCTGTAGATGAGCTACGAGACAGAGTCAAAGGAGTCTCGGCCAAGCCCTTTCTGGAGACCCAGCCCACGATAGATGCATTGCACTGCGACATAGGCAATGCCACTGAATTCTACAAAATCTTCCAGGATGAAATTGGAGAAGTGTATAAAAACCCCAACCCCAGCAGAGAGGACCGGCGCAGCTGGAGGGCAGCCTTGGATAAACAGCTGAGGAAGAAGATGAAGCTTAAACCAGTGATGAGGATGAATGGGAACTATGCCCGAAGGTTAATGACCATGGAGGCTACTGAGGTGGTTTGTGAACTGGTGCCCTCAGAGGAGAGGAGAGAGGTCCTGAGGGAACTCATGAGGCTCTACCTCCAGATGAAACCTGTGTGGCGTGCCACCTGTCCAGCCAAGGAGTGCCCTGACCAGCTGTGCCGCTACAGTTTTAACTCCCAGCGCTTTGCTGACCTGCTCTCCGCTACCTTCAAGTACAGGTACAATGGAAAAATAACCAATTACCTGCACAAGACCCTGGCCCATGTGCCTGAAATCATAG????????????????????????????????????????????????????????????????????????????????????????????????????????????????????????????CTTCAGTATCAGCTGGCGATCAACAGAGAAAAATCCTCCATTACTGTAACGGAGTGAGTGGAGCATGAACTGTCTCTCTCTCTCTCTCTCT------------CACACACACACGCATACATACACATATGTTTGCGTGGCTATCTTTGTGGGAACTTTCCATTGACTTCCATTCATTTCTACATCCTAAACTTTACCCTAACCTTACC--TTACATACTTAACCAAAACTCAATTCACACCTTAGTCCTAAATCTCACCCCTGACCCAAAAA-CAATTTTTT-CCCTTGTGGG-------CTTTGGTCCCCACAACATAGTATGT--CAGGAAAATGGTCCCCACAAGGTATTACAAACAAAGAAAACCACACACACACGCACAC----CTCTCTGCCATTCTGGAATAAACTCGCTCATGGTGATGATGGTTTGTTTCCGCAGGCTGGTGAAGTGGATTGAAGGCTGTGTTTGTGAAGATCCATTTCTGAACCCTGAGCTGATGCGAGCCAACCCCTGGGTGGAGAAGGTGGTGCAGAACCTCATGGTGCTCAGGTACGAAAACCGTCCTCCCATCTTGCTATACTGCTTCAATTTTCTTTT-TTGCTATATGATACTTGTAGCAGCATCTGACTGACCTGCAGC------------------------------------------------------------------------------------ATTTTAATAAAACCCAATGCACTC--AG--CTCT--GTTTTTAATTTCATGCTGAAACGACTATCTGATTAAAGCAGGATTAAATTAAGTTACTCTCTGTTTT-ATAAAAGCTCCTGCGAGTCATCTAAATTAATCAAGAACAAAGCTGAATATAAATGTTTGTGCGTTGTCATGAGCAGCTGTCTGGTTGCTTTGTGTTCTGCTGAGCTTGGAATAATAATGTGGCGTTCTGTGCAGGTTTGGGAACCGAATCTTTGGGCCGATCTGGAACAGAGACAGTGTCGCCTGCGTCGTTCTCACCTTTAAAGAACCATTCGGCACTCAGAAGAGCTGGCCACAGACATCGACGGCTTTCAGCATCCAGGCCATGGCGACCTGACTGGATGGGCCAGACAAGGTAATTCTATTGATTTACAGTCTGTTAAATGATTATACAAAAACAT----GACATTTTTCTTTCATCCACCACTTTCCTGTCTTTGTTTGAACCTCTTTTACCTTCTCACTAGGTGTGCTGCTGCTCAACGCCGTGCTGACTGTCAGGGCGCACCAAGCTAACTCCCACAAAGACAGAGGCTGGGAGACCTTCACTGACGCTGTGCCACCAAAAGATTGGACTCAAGTAAGTTTGTCTGAAAATGCTTCAGGTTTATTATTTCTATTTT-ATTTCAGTTGTCTTCTGTTAGAGCATACAGTATTTATGTTTTATGGTGCATTTAGGTACTTTGAAGAATTTGAGAAAAGGATCCCAAGAGTTGAAATGGAAAAGATGGAGGTGATTATGCTTTTGATAATTTCTGATGTATTTTTAAAATTATTTTATTTACAGTTTTTTTTT--AACTGTAATCTTCTGTTTTGTTTTTTATTAAGGTACTTATTCTGGGGGAATTAAAGAAAATTGGTCCAGAATATATCGGCACAATCTGTGGAAGCTATAGGAGAGGTACTTTCATCAAACTGATATTCAGTCTTTAATTTTTAAGAGTGGCTCATCTTTTT-AAAATGATATTTCTAATTTCCAGGTGCAGCATCGAGTGGTGATATTGATATTTTACTGACTCACCCAAATTACACTTCTCAAACAGAGAAGCAGGTAAAACCTAAACATATACTGTTGCTCGCTTAAAGTAAATAAAGTATGTTGGTAAGAAGAAGTGGATCG-TTTTTTTT--AACTAATTGAACTTTCTCTGTTTCCAGCCAAAGCTTCTTCATGCTGTGGTCGATCATTTGGAGTCCGTTGGGTTTGTGACCGACACTCTGTCCAAAATCGACCTGATCCGGCAGCACGGCTCCATAGAGGAAATCCTGGAAAACATTGATACAAATGTAAGTTAAATAA-TTTTTTTCTCTTACTGAGATTCGTTTTGTGTTATGTG-TGGAACAAGTGGAAGCAAGCAAAAATTTACAACCAGAGAGTGTGAGATACATCTACACA------------TTTTTTTCAAGCGATGCATGTTAAGTTGCAGGACTTAGAGAAATGTTTTGTTTTAATTTGTTTTGTTTTTTTTTT--AAAAAACACCAACAAGGATGCATAAAGATTAC-AAAAAGTTGAGACAAAATATGTCTTGCAGATGAT-AAAAATCACACCTCATGCTTACTTTAGTTTTTTTGTACATTTTATTTGAATGCATGAATGCATTTTGAATGAAAAATACCTTTTCTGAACTCCTGTAAAACTCAGAATGGAGATTAGTCTATCAGTACTGAACAGTTGTTTTCCACAATTTCT-CCATGTTTCATTTTACTATTAAAAATAGCTGTTTGAAAGAACTTTATAGAAACATGTTTACTTGATTTCCCATTATACATTCATCTAACCATTCACAATGTCAGTTGAGTCAGTGGAAACATTTATGTAGTCAAATATTT-AAAAAATTGATGTATTTTGAATAATGTCTGGACTTTTAGCTCCCTCATTTTTCGGCTTCATGACATGTTTTGGGTCACCCCAATGCATCTTTTTACGAGACAATAAATAAATGAATTGCGGTCCAACCAGGCAGTGAATGTAATTTTTTTTGTTTTCGTGTGCGTTTTGTTCACCTTTTTGCAGAAGCATCCGGCCCCAGAGGAAATTATGCTGGGGAGCATGGGTTCAATCTCGAACTTAATGACTCGGGCACAGCTAAAAGTGTCACCTCCACAGTAAGTTGCTCATCATTTCTTTTTCACATTTTAATCTGTTGAAATCTTAGCTGTACAAGCCCACCGTAACGTATAAAACCTATAAATATTTAA-CCTTTTTTT-CTAAATTTGTGATAAGAGATGACTTTAGCTGAAAAACTATATGT------------------------------ATG-T-------------------------------------------------------------------------------------------------------------------AATTTAGTAAATGAAAGTTCAGCTGTCAGCAAAAAGCTTTAATTTAAAACATTCTTATCTAGTGCCACAAACCATTTAAAACTTTGTAAATTAACAGTGTGGAAAAATTCTTACCTTGATTCCGCATCAAAAAATCCATTCTTTCGAATCTCTTGCGGTGGCATTCAGGCGGTGTCTCGTACATTGTGGCGATTCGCTAAAGTTTAAGGGTCGGAGGCCGACACTGCCCTGAACCAACCAATGGCGTTTGTGTTTCCTCGCTGACTGATCGCCTCTGGCTCACGGTTGGCCGGTTCAGCTGAAGTTAGGGTGGTCTGGAGCGAAACTCCCGCCCCCCTGCGACCGGTACTCTGCTGTGTGAGAGGAGCAGCTCGGCTGCCATGCACAGG-TCTGACATGACGGG-ACATGTTCCTGCAGAGGCGTCCCTCAGAACAGAAAGGGTTAAAAGTAAATGACGAAGAAGTTTGATTTATCTCAGCTTTTGGTGAGAGAGATGGAACGATTCTCCAATTCTTTGGAACCAAGGATTAGTAAACAGTTTGGGTAGAA------------------------------TTTGCTAAGATTGTAAAGTTTTTGGTGAGCAGAATCCACATTGGTAAGCAGCACCACTGATGGGAATGCCTGTGTCTGTCTCGCTAGTACTCAGT
meyeri        AGATGCAACTTACAGCACTTGAGAAAAGTTTAAAATCTGACACAAGAAAAACAAAATTAAGCCTGTTTAAAAATTATCAATCTGACGAAAGA----GAAACAGACCTTGTGACTTTTAAGTGCTGACACTTCTTTGGTTTTAAGTTTTTGTTTGTACTTGTTGTGGTTTGTGTGCACAGTGCATCTGCAGCTCAATCAATACACTTTAAATTCAAAATTAATTTTTGAAAATTAGAATTTTG-------TATTATAATTTAATTGACATTCATTGTTATGTTTCCAGCTTACTCACAACAAGTACGATTTTTATGCCCATAAT--TAAAT--------TTTTACTGTTTTTAAGAAAA--ATTACTCCCTGTCAATTACTTACTAACTACAATAACTCATTATATTCAGATTATCAG--TTTATTTATA-----GCGCTTTTTT-------TTTTTTCTAATTTTGTGTAATTTTTTATCAGAAGTACAATGAACATCTGAAATAGCACAGATGGCAAAACATTAACATATTTGCAATAATGACTTAAAATTTGTGTTTTTCTGATTCTTTTTTTCTTATTTTTCCACTCAAAGGAAGCAGTAAAAGTTCTAGCCTGCTTTAAAAA-TAGCAGATTCTCACACTGCATGCATATTCCTGCTTCTTTGGAGAAGGCTTGTCATGTTCAGCGCTGATGTTAAATCTATGGTGATGAAGTGGTCACTGCCAAGGATATTGCTGACTCCATAAGATGCCAAAGTACTCAAGCACACACATGCAGGCACACCCTCTTGCATGCCATAGATTTTTTT-ACGGTAAGTGGTCCTGAGTGGAAATCAAAGGTCAGTGGTGTACAGATAGCTTAAGCATATTTAATTAAAGATTGTTTAGTCTGCGTGTGTGTGTGTGACAGGAGGCTCCATTGTACAGTAAATTAACACATTGCCTAACCCCGCAATTCTAAAATATAGTGTATTTTTACATAATTGTTAGGTAAATTTTTTGCTCTACTTTATCTAATTAAAAGGAAACTGCACTTTTTT--AAATAAATGGGAGCCAAGAATCAGCAATAAAATGGATAATGCTTCATATTTCCTCAAAGATTTTTGTAAAGCTCCACAAAAAAGAAAGATGTTAACTAACGGAAGTAAAAAAGCCACACTCACAAACAGCATATTTTCAACTATGTCCTAAAGCAACACATGCTCAATCACCACAAAATTATATTGCTGTAGAATAAACAAGGGAAA-TA-CATTGTGAATGCAGGTTTAAAAACAGAGACCCATTGGCATACATCTTTGAAGCCCGGCACCATGTCCCCCGAGGCGTTCCTGCAGGAAGCTCAGGTCATGAAGAAACTGAGACACGAGAAGCTGGTTCAGCTGTACGCTGTGGTTTCTGAGGAGCCCATCTACATCGTAACAGAGTTCATGGACCAAGGTCAGCATGCTAACATTTTAGACCCTATAACTAAATTTCTCCCTGAAATTTCCTTAGTTATTTAAAGATTTGCTGCGTTTAACAAACTCCTCTACAAACAGGCAGCTTATTGGAGTTTCTGAAGGGACAGTATAGTACGATGCTCCGCCTCCCTCAGCTGGTGGACTTTGCCTCTCAGGTCAGAATATTTTCTTACCATTAGCTTGAGTTGCTATACCTGTTTGTTTGTTTTTTGTT-GTTGTTGTTTTTTGTAATAAACCCTAAATGTTGCCACCTTTCATCAGATTGCTTCAGGGATGGCCTACGTAGAGAGGATGAACTACGTTCATAGAGATCTCCGAGCCGCTAACATCCTGGTTGGAGATAATCTGGTTTGCATTGGCCATGAGGGTCAACACATTCCTGAGCTGCAGCCAGTATCATAAAATGTATCGGACAGTCAAAGCTACAAGTGGGCGCCAGATCTTTCAGCCCTTGCACACCCTCAGAGCTGCAGAAAAGGAACTTCTTCCTGGCTTTCACCAGTTTGAATGGCAGCCAGCTCTCAAAAACGTGTCCACATCTTATAATGTTGGAATCATAAATGGGCTGTCAGGATGGACATCTTCGTTAGATGACTCCCCAGCTGACACCATCACCCGGCGCTTTCGCTATGATGTGGCGCTTGTTGGAGCACTGAAGGACCTTGAGGAGGACATCATGGAAGGTCTGAGAGACACTGGAATGGAAGATAGTGCTTGCACCTTGGGCTTTAGAGTCATGATCAAGGAGTGCTGTGATGGCATGGGTGATGTTAGCGAAAAGCATGGTGGAGGACCAGCTGTTCCTGAGAAGGCTGTTCGCTTCTCTTTCACTGTTATGTCCGTCTCTATCCAGGCTGAAGATGAACAGGAGGAGGTCACAATTTTTACAGAGCCAAAGCCCAATTCTGAACTATCCTGTAAGCCCCTTTGCCTTATGTTTGTGGATGAATCAGACCATGAGACTCTCACTGCTGTTTTGGGGCCCATAGTCGCAGAGCGAAATGCGATGAAAGAGAGCAGGCTCATTCTGTCTATGGGTGGCATGCCACGCTCCTTTCGCTTCCACTTCAGGGGCACAGGATATGATGAAAAGATGGTGCGTGAAATGGAGGGCCTGGAAGCTTCGGGATCTACATACATCTGTACTTTGTGTGACTCCAGTCGAGCAGAGGCTGCTCAAAACATGGTGCTACACTCCGTCACCCGCAGCCATGATGAGAATCTGGAACGTTATGAAATATGGAGAACCAACCCCTTTTCTGAGTCTGTAGATGAGCTACGAGACAGAGTCAAAGGAGTCTCGGCCAAGCCCTTTCTGGAGACCCAGCCCACGATAGATGCATTACACTGCGACATAGGCAATGCCACTGAATTCTACAAAATCTTCCAGGATGAAATTGGAGAAGTGTATAAAAACCCCAACCCCAGCAGAGAGGACCGGCGTAGCTGGAGGGCAGCCTTGGATAAACAGCTGAGGAAGAAGATGAAGCTTAAACCAGTGATGAGGATGAATGGGAACTATGCCCGAAGGTTAATGACCATGGAGGCTACTGAGGTGGTTTGTGAACTGGTGCCCTCAGAGGAGAGGAGAGAGGTCCTGAGGGAACTCATGAGGCTCTACCTCCAAATGAAACCTGTGTGGCGTGCCACCTGTCCAGCCAAGGAGTGCCCTGACCAGCTGTGCCGCTACAGTTTTAACTCCCAGCGCTTTGCTGACCTGCTCTCCGCTACTTTCAAGTACAGGTACAATGGAAAAATAACCAATTACCTGCACAAGACCCTGGCCCATGTGCCTGAAATCATAGAGAGAGATGGATCTATTGGAGCCTGGGCCAGCGAGGGGAACGAGTCGGCAAACAAACTGTTCAGGCGTTTCAGGAAGATGAATGCACGTCAGTCCAAGGCCTTTGAACTGGAAGACGTGCTAA?CTTCAGTATCAGCTGGCGATCAACAGAGAAAAATCCTCCATTACTGTAACGGAGTGAGTGGAGCATGAACTGTCTCTCTCTCT------------------------------CGCACACATACACATATGTTTGCGTGGCTATCTTTGTGGGAACTTTCCATTGACTTCCATTCATTTCTACATCCTAAACTTTACCCTAACCTTACCCATTACATACCTAACCAAAACTCAATTCACACCTTAGTCCTAAATCTCACCCCTGACCCAAAAA-CAATTTTT--CCCTTGTGGG-------CTTTGGTCCCCACAACATAGTATGTGTCAGGAAAATGGTCCCCACAAGGTATTACAAACAAAGAAAACCACACACACACGCACAC----CTCTCTGCCATTCTGGAATAAATTCGCTCATGGTAATGATGGTTTGTTTCCGCAGGCTGGTGAAGTGGATTGAAGGCTGTGTTTGTGAAGATCCATTTCTGAACCCTGAGCTTATGCGAGCCAACCCCTGGGTGGAGAAGGTGGTGCAGAACCTCATGGTGCTCAGGTACGAAAACCGTCCTCCCATCTTGCTATACTGCTTCAATTTTCTTTT-TTGCTATATGATACTTATAGCAGTGTCTGACTGACCTGCAGC------------------------------------------------------------------------------------ATTTTAATAAAACCCAATGCACTCTCAGAGCTCTCTGTTTTTAATTTCATGCTGAAACGACTATCTGATTAAAGCAGGATTAAATTAAGTTACACTCTGTTTTTATAAAAGCTCCTGCGAGTCATCTAAATTAATCAAGAACAAAGCTGAATATAAATGTTTGTGTGTTGTCATGAGCAGCTGTCTGGTTTCTTTGTGTTCTGCTGAGCTTGGAATAATAATGTGGCGTTCTGTGCAGGTTTGGGAACCGAATCTTTGGGCCGATCTGGAACAGAGACAGTGTCGCCTGCGTTGTTCTCACCTTTAAAGAACCATTCGGCACTCAGAAGAGCTGGCCACAGACATCGACGGCTTTCAGCATCCAGGCCATGGCGACCTGACTGGATGGGCCAGACAAGGTAATTCTATTGATTTACATTCTGTTAAATGATTATACAAAAACATGCGAGACATTTTTCTTTCATCCACAACTTTCCTGTCTTTGTTTGAACCCCTTTTACCTTCTCACTAGGTGTGCTGCTGCTCAACGCCGTGCTGACTGTCAGGGCGCACCAAGCTAACTCCCACAAAGACAGAGGCTGGGAGACCTTCACTGACGCTGTGCCACCAAAAGATTGGACTCAAGTACGTTTGTCTGAAAATGCTTTAGGTTTATTATTTCTATTTT-ATTTCAGTTGTCTTCTGTTAGAGCATACAGTATTTATGTTTTATGGTGCATTTAGGTACTTTGAAGAATTTGAGAAAAGGATCCCAAGAGTTGAAATGGAAAAGATGGAGGTGATTTTGCTTTTGATAATTTCTGATGTCTTTTTAAAATTATTTTATTTACAGTTTTTTTTT--AACTGTAATCTTTTGTTTTGTTTTTTATTAAGGTACTTATTCTGGGGGAATTAAAGAAAATTGATCCAGAATATATCGGAACAATCTGTGGAAGCTATAGGAGAGGTACTTTCATCAAACTGATATTCAGTCTTTAATTTTTAAGAGTGGCTCATCTTTTTTAAAATGATATTTCTAATTTCCAGGTGCAGCATCGAGTGGTGATATTGATATTTTACTGACTCACCCAAGTTACACTTCTCAAACAGAGAAGCAGGTAAAACCTAAACATATACTGTTGCTCGCTTAAAGTAAATAAAGTATGTTGGTAAGAAGAAGTGGATCG-TTTTTTT---AACTAATTGAACTTTCTCTGTTTCCAGCCAAAGCTTCTTCATGCTGTGGTCGATCATTTGGAGTCCGTTGGGTTTGTGACCGACACTCTGTCCAAAATCGACCTGATCCGGCAGCACGGCTCCATAGAGGAAATCCTGGAAAACATTGATACAAGTGTAAGTTAAATAA-TTTTTTTCTCTTACTGAGATTCGTTTTGTGTTGTGTG---GAACAAGTGGAAGCAAGCAAAAACTTACAACCAGAGAGTGTGAGATACATCTACACA------------TTTTTTACAAGTGATGCATGTTAAGTTGCAGGACTTGGAGAAATGTTTTGTTTTAATTTTTTTTTTTTTTTTT------AAAACACCAACAAGGATGCATAAAGATTAC-AAAAAGTTGAGACAAAATATGTCTTGCAGATGAT-AAAAATCACACCTCATGCTTATTTTAGTTTTTTTGTACATTTTATTTGAATGCATGAATGCATTTTGAATGAAAAATACCTTTTCTGAACTCCTGTAAAACTCAGAATGGAGATTAGTCTATAAGTACTGAACAGTTGTTTTCCACAATTTCT-CCATGTTTCATTTTACTATTAAAAATAGCTGTTTGAAAGAACTTTATAGAAACATGTTTACTTGATTTCCCATTATACATTTATCTAACCATTCACAATGTCAGTTGAGTCAGTGGAAACATTTACGTAGTCAAATATTT-AAAAAATTGATGTATTTTGAATAATGTCTGGACTTTTAGCTCCCTCATCTTTCGGCTTCATGACATGTTTTGGGTCACCCCAATGCATCTTTTTACGAGACAATAAATAAATTAATTGTGGTCCAACCAGGCAGTGAATGTAATTTTTTTTGTTTTCGTGTGCGTTTCGTTCACCTTTTTGCAGAAGCATCCGGCCCCAGAGGAAATTATGCTGGGGAGCATGGGTTCAATCTCGAATTTCATGACTCGGGCACAGCTAAAAGTGTCACCTCCACAGTAAGTTGCTCATTATTTCTTTTCCACATTTTAATCTGTTGAAATCTTAGCTGTACAAACCCACCATAACGTATAAAACCTATAAATATG-AAACCTTTTTTTTCTAAATTTGTGATAAGAGATGACTTTAGCTGAAAAACTATATGTTTTGGGACATTTTTCT--CTGCAACCAAACATGATGAGGAGCAGAAAGGAGCCTCAAATCTGAGACAAAGGAGCTTTCTATAGCACCACATTTCTGTATATTGCTCTTTCCCTCCACAAAACCTCTTCAAAGCTCAAACTACTTCATTTTAATTTAGTAAATGAAAGTTCACCTGTCAGGAAAAAGCTTTAATTTAAAACATTCTTATCTAGTGCCACAA-CCATTTAAAACTTTGTAAATTAACAGTGTAGAAAAATTCTTACCTTGATTCCGCATCAAAAA-TCCATTCTTTCGAATCTCTTGCGGTGGCATTCAGGCGGTGTCTCGTTCATTGTGGCGATTCGTTAAAGTTTAAGGGTCGGAGGCCGACACTGCCCTGAACCAACCAATGGCATTTATATTTCCTCACTGACTGATCGCCTCTGGCTCACGGTTGGTCGGTTCAGCTGAAGTTAGGGTGGTCTGGAGCGAAACTCCCGCCCCCCTGCGACCGGTACTCTGCTGTGTGAGAGGAGCAGCTCGGCTGCCATGCACAGG-TCTGACATGACGGG-ACATGTTCCTGCAGAGGCGTCCCTCAGAACAGAAAGGGTTCAAAGTAAATGACGAAGAAGTTTGATTTATCTCAGCTTTTGGTGAGAGAGATGGAACGATTCTCCAATTCTTTGGAACCAAGGATTAGTAAACAGTTTGGGTAGAA------------------------------TTTGCTAAGATTGTAAAGTTTTTGGTGAGCAGAATCCACATTGGTAAGCAGCACCACTTATGGGAATGCCTGTGTCTGTCTCGCTAGTACTCAGT
milleri       AGATGCAACTTACAGCACTTGAGAAAAGTTTAAAATCTGACACAATAAAAACATAATTAAGCCTGTTTAAAAATGATCAATCTGACGAAAAA----GAAACAGAACTTGTGGCTTTTAAGTGCTGACACTT-TTTGGTTTTAAGTTTTTGTTTGTACCTGTCGTGGTTTGTGTGCACAGTGCATCTGCAGCTCAATCAATACACTTTAAATTCAAAATTAATTTTTGAAAATTAGAATTTTG-------TATTATAATTT----GACATTCATTGTTATGTTTTCAGCTTACTCACAACAAGTACTATTTTTATGCCCATATT--TTAAT--------TTTTACTGTTTTTAAGAAAAAAATTACTCCCTGTCAACTACTTACTAACTACAAT????????????????????????????????????????????CTTTTT--------TTTTTTCTAATTTTGTGTAATTTTTTATCAGAAGTACAATGTACATCTGAAATAGCACAGATGGCAAAAAATTAACATATTTGCAATAATGACTTAAAATTTGTGTTTTTCTGATTCTTTTTTTCTTATTTTTCCACTCAAAGGAAGCAGTAAAAGTTCTAGCCTGCTTTAAAAA-TAGCAGATTCTCACACTGCATGCATATTCCTGCTTCTTTGGAGAAGGCTTGTCATGTTCAGCGCTGATGTTAAATCTATGGTGATGAAGTGGTCACTGCCAAGGATATTGCTGACTCCATAAGATGCCAAAGTACTCAAGCACACACATGCAGGCACACCCTCTTGCATGCCATAGATTTTTTT-ACGGTAAGTGGTCCTGAGTGGAAATCAAAGGTCAGTGGTGTACAGATAGCTTAAGCATATTTAATTAAAGATTGTTTAGTCTGCGTGTGTG??????ACAGGAGGCTCCAATGTACAGTAAATTAATACATTGCCTAACCCCGCAATTCTAAAATATAGTGTATTTTTACATAATTGTTAGGTACATTTTTTGCTCTACTTTATCTAATTAAAAGGAAACTGCACTTTTTT--AAATAAATGGGAGCCAAGAATCAGCAATAAAATGGATAATGCTTCATATTTCCTCAAAGATTTTTGTAAAGCTCCACAAAAAAGAAAGATGTTAACTAACGGAAGTAAAAAAGCCACACTCACAAACAGCATATTTTCAACTATGTCCTAAAGCAACACATGCTCAATCACCACAAAATTATATTGCTGTAGAATAAACAAGGGAAA-TA-CATTGTGAATGCAGGTTTAAAAACAGAGACCCATTGGCATACATCTTTGAAGCCCGGCACCATGTCCCCCGAGGCGTTCCTGCAGGAAGCTCAGGTCATGAAGAAACTGAGACACGAGAAGCTAGTTCAGCTGTACGCTGTGGTTTCTGAGGAGCCCATCTACATCGTAACAGAGTTCATGGACCAAGGTCAGCATGCTAACATTTTAGACCGTATAACTAAATTTCTCCCTGAAATTTCCTTAGTTGTTTAAAGGTTTGCTGCGTTTAACAAACTCCTCTACAAACAGGCAGCTTATTGGAGTTTCTGAAGGGACAGTATAGTACGATGCTCCGCCTCCCTCAGCTGGTGGACTTTGCCTCTCAGGTCAGAATATTTTCTTACCATTAGCTTGAGTTGCTATACCCGTTTGTTTGTTTTTTTTT-GTTGATGTTTTTTGTAATAAACCCTAAATGTTGCCACCTTTCATCAGATTGCTTCAGGGATGGCCTACGTAGAAAGGATGAACTACGTTCATAGAGACCTCCGAGCCGCTAACATCCTGGTTGGAGATAATCTGGTTTGCATTGGCCATGAGGGTCAACACATTCCTGAGCTGCAGCCAGTATCATAAAATGTATCGGACAGTCAAAGCTACAAGTGGCCGCCAGATCTTTCAGCCCTTGCACACCCTCAGAGCTGCAGAAAAGGAACTTCTTCCTGGCTTTCACCAGTTTGAATGGCAGCCAGCTCTCAAAAACGTGTCCACATCTTATAATGTTGGAATCATAAATGGGCTGTCAGGATGGACATCTTCGTTAGATGACTCCCCAGCTGACACCATCACCCGGCGCTTTCGCTATGATGTGGCGCTTGTTGGAGCACTGAAGGACCTTGAGGAGGACATCATGGAAGGTCTGAGAGACACTGGAATGGAAGATAGTGCTTGCACCTTGGGCTTTAGAGTCATGATCAAGGAGTGCTGTGATGGCATGGGTGATGTTAGCGAAAAGCATGGTGGAGGACCAGCTGTTCCTGAGAAGGCTGTTCGCTTCTCTTTCACTGTTATGTCCGTCTCTATCCAGGCTGAAGATGAACAGGAGGAGGTCACAATTTTTACAGAGCCAAAGCCCAATTCTGAACTATCCTGTAAGCCCCTTTGCCTTATGTTTGTGGATGAATCAGACCATGAGACTCTCACTGCTGTTTTGGGGCCCATAGTCGCAGAGCGAAATGCGATGAAAGAGAGCAGGCTCATTCTGTCTATGGGTGGCATGCCACGCTCCTTTCGCTTCCACTTCAGGGGCACAGGATATGATGAAAAGATGGTGCGTGAAATGGAGGGCCTGGAAGCTTCGGGATCTACATACATCTGTACTTTGTGTGACTCCAGTCGAGCAGAGGCTGCTCAAAACATGGTGCTACACTCCGTCACCCGCAGCCATGATGAGAATCTGGAACGTTATGAAATATGGAGAACCAACCCCTTTTCTGAGTCTGTA?ATGAGCTACGAGACAGAGTCAAAGGAGTCTCGGCCAAGCCCTTTCTGGAGACCCAGCCCACGATAGATGCATTACACTGCGACATAGGCAATGCCACTGAATTCTACAAAATCTTCCAGGATGAAATTGGAGAAGTGTATAAAAACCCCAACCCCAGCAGAGAGGACCGGCGTAGCTGGAGGGCAGCCTTGGATAAACAGCTGAGGAAGAAGATGAAGCTTAAACCAGTGATGAGGATGAATGGGAACTATGCCCGAAGGTTAATGACCATGGAGGCTACTGAGGTGGTTTGTGAACTGGTGCCCTCAGAGGAGAGGAGAGAGGTCCTGAGGGAACTCATGAGGCTCTACCTCCAAATGAAACCTGTGTGGCGTGCCACCTGTCCAGCCAAGGAGTGCCCTGACCAGCTGTGCCGCTACAGTTTTAACTCCCAGCGCTTTGCTGACCTGCTCTCCGCTACTTTCAAGTACAGGTACAATGGAAAAATAACCAATTACCTGCACAAGACCCTGGCCCATGTGCCTGAAATCATAGAGAGAGATGGATCTATTGGAGCCTGGGCCAGCGAGGGGAACGAGTCGGCAAACAAACTGTTCAGGCGTTTCAGGAAGATGAATGCACGTCAGTCCAAGGCCTTTGAACTGGAAGACGTGCTAAACTTCAGTATCAGCTGGCGATCAACAGAGAAAAATCCTCCATTACTGTAACGGAGTGAGTGGAGCATGAACTGTCTCTCTCTCTCT------------------------CACACGCACACATACACATATGTTTGCGTGGCTATCTTTGTGGGAACTTTCCATTGACTTCCATTCATTTCTACATCCTAAACTTTACCCTAACCTTACCCATTACATACCTAACCAAAACTCAATTCACACCTTAGTCCTAAATCTCACCCCTGACCCAAAAA-CAATTTTT--CCCTTGTGGG-------CTTTGGTCCCCACAACATAGTATGTGTCAGGAAAATGGTCCCCACAAGGTATTACAAACAAAGAAAACCACACACACAAGCACAC----CTCTCTGCCATTCTGGAATAAATTCGCTCATGGTAATGATGGTTTGTTTCCGCAGGCTGGTGAAGTGGATTGAAGGCTGTGTTTGTGAAGATCCATTTCTGAACCCTGAGCTTATGCGAGCCAACCCCTGGGTGGAGAAGGTGGTGCAGAACCTCATGGTGCTCAGGTACGAAAACCGTCCTCCCATCTTGCTATACTGCTTCAATTTTATTTT-TTGCTATATGATACTTATAGCAGTGTCTGACTGACCTGCAGC------------------------------------------------------------------------------------ATTTTAATAAAACCCAATGCACTCTCAGAGCTCTCTGTTTTTAATTTCATGCTGAAACGACTATCTGATTAAAGCAGGATTAAATTAAGTTA--CTCTGTTTTTATAAAAGCTCCTGCGAGTCATCTAAATTAATCAAGAACAAAGCTGAATATAAATGTTTGTGTGTTGTCATGAGCAGCTGTCTGGTTTCTTTGTGTTCTGCTGAGCTTGGAATAATAATGTGGCGTTCTGTGCAGGTTTGGGAACCGAATCTTTGGGCCGATCTGGAACAGAGACAGTGTCGCCTGCGTTGTTCTCACCTTTAAAGAACCATTCGGCACTCAGAAGAGCTGGCCACAGACATCGACGGCTTTCAGCATCCAGGCCATGGCGACCTGACTGGATGGGCCAGACAAGGTAATTCTATTGATTTACATTCTGTTAAATGATTATACAAAAACATGCGAGACATTTTTCTTTCATCCACAACTTTCCTGTCTTTGTTTGAACCTCTTTTACCTTCTCTCTAGGTGTGCTGCTGCTCAACGCCGTGCTGACTGTCAGGGCGCACCAAGCTAACTCCCACAAAGACAGAGGCTGGGAGACCTTCACTGACGCTGTGCCACCAAAAGATTGGACTCAAGTACGTTTGTCTGAAAATGCTTTAGGTTTATTATTTCTATTTT-ATTTCAGTTGTCTGCTGTTAGAGCATACAGTATTTATGTTTTATGGTGCATTTAGGTACTTTGAAGAATTTGAGAAAAGGATCCCAAGAGTTGAAATGGAAAAGATGGAGGTGATTTTGCTTTTGATCATTTCTGATGTCTTTTTAAAATTATTTTATTTACCGTTTTTTTTT--AACTGTAATCTTTTGTTTTGTTTTTTATTAAGGTACTTATTCTGGGGGAATTAAAGAAAATTGATCCAGAATATATCGGAACAATCTGTGGAAGCTATAGGAGAGGTACTTTCATCAAACTGATATTCAGTCTTTAATTTTTAAGAGTGGCTCATCTTTTT-AAAATGATATTTCTAATTTCCAGGTGCAGCATCGAGTGGTGATATTGATATTTTACTGACTCACCCAAATTACACTTCTCAAACAGAGAAGCAGGTAAAACCTAAACATATACTGTTGCTCGCTTAAAGTAAATAAAGTATGTTGGTAAGAAGAAGTGGATCG-TTTTTTT---AACTAATTGAACTTTCTCTGTTTCCAGCCAAAGCTTCTTCATGCTGTGGTCGATCATTTGGAGTCCGTTGGGTTTGTGACCGACACTCTGTCCAAAATCGACCTGATCCGGCAGCACGGCTCCATAGAGGAAATCCTGGAAAACATTGATACAAGTGTAAGTTAAATAA-TTTTTTTCTCTTACTGAGATTCGTTTTGTGTTGTGTG---GAACAAGTGGAAGCAAGCAAAAACTTACAACCAGAGAGTGTGAGATACATCTACACA------------TTTTTTACAAGCGATGCATGTTAAGTTGCAGGACTTGGAGAAATGTTTTGTTTTAATTTGTTTTGTTTTTTTT------AAAACACCAACAAGGATGCATAAAGATTAC-AAAAAGTTGAGACAAAATATGTCTTGCAGATGAT-AAAAATCACACCTCATGCTTACTTTAGTTTTTTTGTACATTTTATTTGAATGCATGGATGCATTTTGAATGAAAAATACCTTTTCTGAACTCCTGTAAAACT-----TAGAGATTAGTCTATTAGTACTGAACAGTTGTTTTCCACAATTTCTCCCATGTTTCATTTTACTATTGAAAATAGCTGTTTGAAAGAACTTTATAGAGACATGTTTACTTGATTTCCCATTATACATTTATCTAACCGTTCACAATGTCAGTTGAGTCAGTGGAAACATTTACGTAGTCAAATATTT-AAAAAATTGATGTATTTTGAATAATGTCTGGACTTTTAGCTCCCTCATCTTTCGGCTTCATGACATGTTTTGGGTCACCCCAATGCATCTTTTTACGAGACAATAAATAAATTAATTGCGGTCCAACCAGGCAGTGAATGTAATTTTTTTTGTTTTCGTGTGCGTTTTGTTCACCTTTTTGCAGAAGCATCCGGCCCCAGAGGAAATTATGCTGGGGAGCATGGGTTCAATCTCGAATTTAATGACTCGGGCACAGCTAAAAGTGTCACCTCCACAGTAAGTTGCTCATTATTTCTTTTCCACATTTTAATCTGTTGAAATCTTAGCTGTACAAACCCACCATAACGTATAAAACCTATAAATATG-AAACCTTTTTTT-CTAAATTTGTGATAAGAGATGACTTTAGCTGAAAAACTATATGTTTTGGGACATTTTTCT--CTGCAACCAAACATGATGAGGAGCAGAAATGAGCCTCAAATCTGAGACAAAGGAGCTTTCTATAGCACCACATTTCTGTATATTGCTCTTTCCCTCCACAAAACCTCTTCAAAGCTCAAACTACTTCATTTTAATTTAGTAAATGAAAGTTCAGCTGTCAGGAAAAAGCTTTAATTTAAAACATTCTTATCTAGTGCCACAAACCATTTAAAACTTTGTAAATTAACAGTGTAGAAAAATTCTTACCTTGATTCCGCATCAAAAA-TCCATTCTTTCGAATCTCTTGCGGTGGCATTCAGGCGGTGTCTCGTTCATTGTGGCGATTTGCTAAAGTTTAAGGGTCGGAGGCCGACACTGCCCTGAACCAACCAATGGCATTTGTATTTCCTCACTGACTGATCGCCTCTGGCTCACGGTTGGTCGGTTCAGCTGAAGTTAGGGTGGTCTGGAGCGAAACTCCCGCCCCCCTGCGACCGGTACTCTGCTGTGTGAGAGGAGCAGCTCGGCTGCCATGCACAGG-TCTGACATGACGGG-ACATGTTCCTGCAGAGGCGTCCCTCAGAACAGAAAGGGTTCAAAGTAAATGACGAAGAAGTTTGATTTATCTCAGCTTTTGGTGAGAGAGATGGAACGATTCTCCAATTCTTTGGAACCAAGGATTAGTAAACAGTTTGGGTAGAA------------------------------TTTGCTAAGGTTGTAAAGTTTTTGGTGAGCAGAATCCACATTGGTAAGCAGCACCACTGATGGGAATGCCTGTGTCTGTCTCGCTAGTACTCAGT
mixei         TGATGCAACTTACAGCACTTGAGAAAAGTTTAAAATCTGACACAAGAAAAACATAATTAAGCCTGTTTAAAAATGATCAATCTGACGAAAAA----GAAACAGAACTTTTGACTTTTAAGTGCTGACACTT-TTTGGTTTTAAGTTTTTGTTTGTACCTGTTGTGGTTTGTGTGCACAGTGCATCTGCAGCTCAATCAATACACTTTAAATTCAAAATTAATTTTTGAAAATTAGAATTTTG-------TATTATAATTT----GACATTCATTGTTATGTTTTCAGCTTACTCACAACAAGTACTATTTTTATGCCCATAAT--TTAAT--------TTTTGCTGTTTTTAAGAAAAAAATTACTCCCTGTCAACTACTTACTAACTACAATAACTCATTATATTCAGATTATCAGAGTTTATTTATA-----GCACTTTTT---------TTTTTCTAATTTTGTATAATTTTT-ATCAGAAGTACAATGAACATCTGAAATAGCACAAATGGCAGAAAATTAACATATTTGCAATAATGATTTAAAATTTGTGTTTTTCTGATTCTTTTTTTCTTATTTTTCCACTAAAAGGAATCAGTAAAAGTTCTAGCCTGCTTAAAAAA-TAGCAGATTCTCACA---------TATTCCTGCTTCTTTGGAGAAGGCTTGTCATGTGCAGCGCTGATGTTAAATCTATGGTGATGAAGTGGTCACTGCCAAGGATATTGCTGACTCCATAAGATGCCAAAGTACTCAAGCACACACATACAGGCACACCCTCTTGCATGCCATAAATTTTTTT-ACGGTAAGTGGTCCTGAGTGGAAATCA??????????????????????????????????????????????????????????????????????ACAGGAGGCTCCAATGTA-----AATTAATGCATTGCCTGACCCCGCAATTCTAAAATATAGTGTATTTTTACATAATTGTTAGGTACATTGGTTGCTCTACTTTATCTAATTAAAAGGAAACTGCACTTTTTT--AAATAAATGGGAGCCAAGAATCAGCAATAAAATGGATAATGCTTCATATTTCCTCAAAGATTTTTGTAAAGCTCCACAAAAAAGAAAGATGTTAACTAACGGAAGTAAAAAAGCCGCACTCACAAAAGGCATATTTTCAACTATGTCCTAAAGCAACACATGCTCAATCACCACAAAATTATATTGCTGTAGAACAAGCAAGGGAAA-TA-CATTGTGAATGCAGGTTTAAAAACAGAGACCCATTGGCATACATCTTTGAAGCCCGGCACCATGTCCCCCGAGGCGTTCCTGCAGGAAGCTCAGGTCATGAAGAAACTGAGACACGAAAAGCTGGTTCAGCTGTACGCCGTGGTTTCTGAGGAGCCCATCTACATCGTAACAGAGTTCATGGACCAAGGTCAGCATGCTAACATTTTAGACCGTATAACTAAATTTCTCCCTGAAATTTCCTTAGTTGTTTAAAGATTTGCTGCGTTTAACAAACTCCTCTACAAACAGGCAGCTTATTGGAGTTTCTGAAGGGACAGTATAGTGCGATGCTCCGCCTCCCTCAGCTGGTGGACTTTGCCTCTCAGGTCAGAATATTTTCTTACCATTAGCTTGAGTTGCTATACCTGTTTGTTTGTTTTTTTT--GTTGTTGTTTTTTGTAATAAACCCTAAATGTTGCCACGTTTCATCAGATTGCTTCAGGGATGGCGTACGTAGAGAGGATGAACTACGTTCATAGAGATCTCCGAGCTGCTAACATCCTGGTTGG?????????????????????CCATTCGGGTCAACACATTCCTGAGCTGCAGCCAGTATCATAAAATGTATCGGACAGTCAAAGCTACAAGTGGCCGCCAGATCTTTCAGCCCTTGCACACCCTCAGAGCTGCAGAAAAGGAACTTCTTCCTGGCTTTCACCAGTTTGAATGGCAGCCAGCTCTCAAAAACGTGTTCACATCTTATAATGTTGGCATCATAAATGGGCTGTCAGGATGGACATTTTCGTTAGATGACTCTCCAGCTGACACCATCACCCGGCGCTTTCGCTATGATGTGGCGCTTGTTGGAGCACTGAAGGACCTTGAGGAGGACATCATGGAAGGTTTGAGAGACACTGGAATGGAAGATAGCGCTTGCACCTTGGGCTTTAGAGTCATGATCAAGGAGTGCTGTGATGGCATGGGTGATGTTAGCGAAAAGCATGGTGGAGGACCAGCTGTTCCTGAGAAGGCTGTTCGCTTCTCTTTCACTGTTATRTSCGTCTCTATCCAGGCTGAAGATGAACAGGAGGAGGTCACAATTTTTACAGAGCCAAAGCCCAATTCTGAACTATCCTGTAAGCCCCTTTGCCTTATGTTTGTGGATGAATCAGACCACGAGACTCTCACTGCTGTTTTGGGGCCCATAGTCGCAGAGCGAAATGCGATGAAAGAGAGCAGGCTCATTCTGTCTATGGGTGGCATGCCACGCTCCTTTCGCTTCCACTTCAGGGGCACAGGATATGATGAAAAGATGGTGCGTGAAATGGAGGGCCTGGAAGCTTCGGGATCTACATACATCTGTACTTTGTGTGACTCCAGTCGAGCAGAGGCTGCTCAAAACATGGTGCTACACTCCGTCACCCGCAGCCATGATGAGAATCTGGAACGTTATGAAATATGGAGAACCAACCCCTTTTCTGAGTCTGTAGATGAGCTACGAGACAGAGTCAAAGGAGTCTCGGCCAAGCCCTTTCTGGAGACCCAGCCCACGATAGATGCATTGCACTGCGACATAGGCAATGCCACTGAATTCTACAAAATCTTCCAGGATGAAATTGGAGAAGTGTATAAAAACCCCAACCCCAGCAGAGAGGACCGGCGCAGCTGGAGGGCAGCCTTGGATAAACAGCTGAGGAAAAAGATGAAGCTTAAACCAGTGATGAGGATGAATGGGAACTATGCCCGAAGGTTAATGACCATGGAGGCTACTGAGGTGGTTTGTGAACTGGTGCCCTCAGAGGAGAGGAGAGAGGTCCTGAGGGAACTCATGAGGCTCTACCTCCAGATGAAACCTGTGTGGCGTGCCACCTGTCCAGCCAAGGAGTGCCCTGACCAGCTGTGCCGCTACAGTTTTAACTCCCAGCGCTTTGCTGACCTGCTCTCCGCTACCTTCAAGTACAGGTACAATGGAAAAATAACCAATTACCTGCACAAGACCCTGGCCCATGTGCCTGAAATCATAGAGAGAGATGGATCTATTGGAGCCTGGGCCAGCGAGGGGAACGAGTCGGCAAACAAACTGTTCAGGC??????????????????????????????????????????????????????????CTTCAGTATCAGCTGGCGATCAACAGAGAAAAATCCTCTATTACTGTAACGGAGTGAGTGGAGCATGAACTGTCTCTCTCTCTCT------------------CACACACACATGCATACATACACATATGTTTTCGTGGCTATCTTTGTGGGAACTTTCCATTGACTTCCATTCATTTCTACATCCTAAACTTTACCCTAACCTTACCCATTACATACCTAACCAAAACTCAATTCACACCTTAGTCCTAAATCTCACCCCTGACCCAAAAA-CAATTTTTT-CCCTTGTGGG-------CTTTGGTCCCCACAACATAGTATGTGTCAGGAAAATGGTCCCCACAAGGTATTACAAACAAAGAAAACCACACACACACGCACAC----CTCTCTGCCATTCTGGAATAAATTCGCTCATGGCGATGATGGTTTGTTTCCGCAGGCTGGTGAAGTGGATTGAAGGCTGTGTTTGTGAAGATCCATTTCTGAACCCTGAGCTGATGCGAGCCAACCCCTGGGTGGAGAAGGTGGTGCAGAACCTCATGGTGCTCAGGTACGAAAACCGTCCTCCCATCTTGCTATACTGCTTCAATTTTCTTTT-TTGCTATATGATACT--TAGCAGTGACTGACTGACCTGCAGC------------------------------------------------------------------------------------ATTTTAATAAAACCCAATGCACTCTCAGAGCTCTCTGTTCTTAATTTCATGCTGAAACAACTATCTGATTAAAGCAGGATTAAATTAAGTTA--CTCTGTTTTTATAAAAGCTCCTGCGAGTCATCTAAATTAATCAAGAACAAAGCTGAATATAAATGTTTGTGTGTTGTCATGAGCAGCTGTCTGGTTGCTTTGTGTTCTGCTGAGCTTGGAATAATAATGTGGCGTTCTGTGCAGGTTTGGGAACCGACTCTTTGGGCCGATCTGGAACAGAGACAGTATCGCCTGCGTCGTTCTCACCTTTAAAGAACCATTCGGCACTCAGAAGAGCTGGCCACAGACATCGACGGCTTTCAGCATCCAGGCCATGGCGACCTGACTGGATGGGCCAGACAAGGTAATTCTATTGATTTACATTCTGTTAAATGATTATACAAAAACATGCGAGACATTTTTCTTTCATCCCCCACTTTCCTGTCTTTGTTTGAACCTCTTTTACCTTCTCACTAGGTGTGCTGCTGCTCAACGCCGTGCTGACTGTCAGGGCGCACCAAGCTAACTCCCACAAAGACAGAGGCTGGGAGACCTTCACTGACGCTGTGCCACCAAAAGATTGGACTCAAGTACGTTTGTCTGAAAATGCTTTAGGTTTATTATTTCTATTTT-ATTTCAGTTGTCTTCTGTTAGAGCATACAGTATTTATGTTTTATGGTGCATTTAGGTACTTTGAAGAATTTGAGAAAAGGATCCCAAGAGTTGAAATGGAAAAGATGGAGGTGATTTTGCTTTTGATAATTTCTGATGTCTTTTTAAAATTATTTTATTTACAGTTTTTTTTTT-AACTGTAATCTTTTGTTTTGTTTTTTATTAAGGTACTTATTCTGGGGGAATTAAAGAAAATTGGTCCAGAATATATCGGAACAATCTGTGGAAGCTATAGGAGAGGTACTTTCATCAAACTGATATTCAGTCTTTAATTTTTAAGAGTGGCTCATCTTTTT-AAAATGATATTTCTAATTTCCAGGTGCAGCATCGAGTGGTGATATTGATATTTTACTGACTCACCCAAATTACACTTCTCAAACAGAGAAGCAGGTAAAACCTAAACATATACTGTTGCTTGCTTAAAGTAAATAAAGTATGTTGGTAAGAAGAAGTGGATCG-TTTTTTTTTTAACTAATTGAACTTTCTCTGTTTCCAGCCAAAGCTTCTTCATGCTGTGGTCGATCATTTGGAGTCCGTTGGGTTTGTGACCGACACTCTGTCCAAAATCGACCTGATCCGGCAACACGGCTCCATAGAGGAAATCCTGGAAAACATTGATACAAGTGTAAGTTAAATCA-TTTTTTTCTCTTACTGAGATTCGTTTTGTGTTGTGTG---GATCTAGTGGAAGCAAGCAAAGATTTACAACCAGAGAGTGTGAGATACATCAACACA------------TTTTTTACAAGCGATGCATGTTAAGTTGCAGGACTTAGAGAAATGTCT---------------------------------------------------------------------------------------------------------GACTTTATGCTTGCTTTAGTTTTTTTGTACATTTTATTTGAATGCATGAATGCATTTTGAATGAAAAATACCTTTTCTGAACTCCTGTAAAACTCAGAATGGAGATTAGTCTATAAGTACTGAACAGTTGCTTCCCACAATTTCT-CCATGTTTCATTTTACTATTAAAAATAGCTGTTTGAAAGAACTTTATAGAAACATGTTTACTTGATTTCCCATTATACATTCATCTAATCATTCACAATGTCAGTTGAGTCAGTGGAAACATTTACGTAGTCAAATATTT-AAAAAACTGATGTATTTTGAATAATGTCTGGACTTTTAGCTCCCTCATCTTTCGGCTTCATGACATGTTTTGGGTCACCCCAATGCATCTTTTTACGAGACAATAAATAAATTAATTGTGGTCCAACCAGGCAGTGAATGTAATTTTTTTTGTTTTCGTGTGCGTTTTGTTCACCTTTTTGCAGAAGCATCCGGCCCCAGAGGAAATTATGCTGGGGAGCATGGGTTCAATCTCGAAGGTGATGACTCGGGCACAGCTAAAAGTGTCACCTCCACAGTAAGTTGCTCATCATTTCTTTTTCACATTTTAATCTGTTGAAATCTTAGCTGTACAAGCCCACCGTAACTTATAAAACCTATAAATATTTAA-CCTTTTTTT-CTAAATTTGTGATAAGAGATGACTTTAGCTGAAAAACTATATGT------------------------------ATG-T-------------------------------------------------------------------------------------------------------------------AATTTAGTAAATGAAAGTTCAGCTGTCAGCAAAAAGCTTTAATTTAAAACATTCTTAACTAGTGCCACAAACCATTTAAAACTTTGTAAATTAACAATGTAGAAAAATTCTTACCTTGATTCCGCATCAAAAAATCCAGTCTTTCGAATCTCTTGCGGTGGCATTCAGGCGGTGTCTCGTTCATTGTGGCGATTCGCTAAAGTTTAAGGGTTGGAGGCCGACACTGCCCTGAACCAACCAATGGCGTTCGTGTTTCCTCGCTGACTGATCGCCTCTGGCTCACGGTTGGCCGGTTCAGCTGAAGTTAGGGTGGTCTGGAGCGAAACTCCCGCCCCCCTGCGACCGGTACTCTGCTGTGTGAGAGGAGCAGCTCGGCTGCCATGCACAGG-TCTGACATGACGGGGACATGTTCCTGCAGAGGCGTCCCTCAGAACAGAAAGGGTTAAAAGTAAATGACGAAGAAGTTTGATTTATCTCAGCTTTTGGTGAGAGAGATGGAACGATTCTCCAATTCTTTGGAACCAAGGATTAGTAAACAGTTTGGGTAGAA------------------------------TTTGCTAAGGTTGTAAAGTTTTTGGTGAGCAGAATCCACATCGGTAAGC??CACCACTGATGGGAATGCCTGTGTCTGTCTCGCTAGT???????
montezumae    AGATGCAACTTACAGCACTTGAGAAAAGTTTAAAATCTGACACAAGAAAAACAAAATTAAGCCTGTTTAAAAATTATCAATCTGACGAAAAA----GAAACAGAACTTGTGACTTTTAAGTGCTGACACTTCTTTGGTTTTAAGTTTTTGTTTGTACCTATTGTGGTTTGTGTGCACAGTGCATCTGCAGCTCAATCAATACACTTTAAATTCAAAATTAATTTTTGAAAATTAGAATTTTG-------TATTATAATTTAATTGACATTCATTGTTATGTTTTCAGCTTACTCACAA---GTACTATTTTTATGCCCATAAT--TTAAT--------TTTTACTGTTTTTAAGAAAA--ATTACTCCTTGTCAATTACTTACTAACTACAATAACTCATTATATTCAGATTATCAGAGTTTATTTATA-----GCGCTTTTT---------TTTTTCTAATTTTGTGTAATTTTTTATCAGAAGTACAATGAACATCTGAAATAGCACAGATGGCAGAAAATTAACATATTTGCAATAATGACTTAAAATTAGTGTTTTTCTGATTCTTTTTTTCTTATTTTTCCACTTAAAGGAAGCAGTAAAAGTTCTAGCCTGCTTAAAAAA-TAGCAGATTCTCACACTGCATGCATATTCCTGCTTCTTTGGAGAAGGCTTGTCATGTGCAGTGCTGATGTTAAATCTATGGTGATGAAGTGGTCACTGCCAAGGATATTGCTGACTCCATAAGATGCCAAAGTACTCAAGCACACACATACAGGCACACCCTCTTGCATGCCATAGATTTTTTT-ACGGTAAGTGGTCCTGAGTGGAAATCAAAGGTCAGTGGTGTACAGATAGCTTAAGCATATTTAATTAAAGATTGTTTAGTCTGCGTGTGTGTGTGTGACAGGAGGCTCCAATGTACAGTAAATTAATACATTGCCTGACCCCGCAATTCTAAAATATAGTCTATTTTTACATAATTGTTAGGTACATTGGTTGCTCTACTTTATCTAATTAAAAGGAAACTGCACTTTTTT--AAATAAATGGGAGCCAAGAATCAGCAATAAAATGGATAATGCTTCATATTTCCTCAAAGATTTTTGTAAAGCTCCACAAAAAAGAAAGATGTTAACTAATGGAAGTAAAAAAGCCACACTCACAAAAAGCATATTTTCAACCATGTCCTAAAGCAACACATGCTCAATCCCCACAAAATTATATTGCTGTAGAATAAGCAAGGGAAA-TA-CATTGTGAATGC------------------CCATTGGCATACATCTTTGAAGCCCGGCACCATGTCCCCCGAGGCGTTCCTGCAGGAAGCTCAGGTCATGAAGAAACTGAGACACGAGAAGCTAGTTCAGCTGTACGCTGTGGTTTCTGAGGAGCCCATCTACATTGTAACAGAGTTCATGGACCAAGGTCAGCATGCTAACATTTTAGACCTAATAACTGAATTTCTCCCTGAAATTTCCTTAGTTGTTTAAAGATTTGCTGCGTTTAACAAACTCCTCTACAAACAGGCAGCTTATTGGAGTTTCTGAAGGGACAGTATAGTGTCATGCTCCGCCTCCCTCAGCTGGTGGACTTTGCCTCTCAGGTCAGAATATTTTCTTACCATTAGCTTGAGTTGCTATACCTGTTTGTTTGTTTTTTTTT-GTTGTTGTTTTTTGTAATAAACCCTAAATGTTGCCACCTTTCATCAGATTGCTTCAGGGATGGCCTACGTAGAGAGGATGAACTACGTTCATAGAGATCTCCGAGCCGCTAACATCCTGGTTGGAGATAATCTGGTTTGCATTGGCCATGAGGGTCAACACATTCCTGAGCTGCAGCCAGTATCATAAAATGTATCGGACAGTCAAAGCTACAAGTGGCCGCCAGATCTTTCAGCCCTTGCACACCCTCAGAGCTGCAGAAAAGGAACTTCTTCCTGGCTTTCACCAGTTTGAATGGCAGCCAGCTCTCAAAAACGTGTCCACATCTTATAATGTTGGCATCATAAATGGGCTGTCAGGATGGACATCTTCGTTAGATGACTCCCCAGCTGACACCATCACCCGGCGCTTTCGCTATGATGTGGCGCTTGTTGGAGCACTGAAGGACCTTGAGGAGGACATCATGGAAGGTCTGAGAGACACTGGAATGGAAGATAGCGCTTGCACCTTGGGCTTTAGAGTCATGATCAAGGAGTGCTGTGATGGCATGGGTGATGTTAGCGAAAAGCATGGTGGAGGACCAGCTGTTCCTGAGAAGGCTGTTCGCTTCTCTTTCACTGTTATGTCTGTCTCTATCCAGGCTGAAGATGAACAGGAGGAGGTCACAATTTTTACAGAGCCAAAGCCCAATTCTGAACTATCCTGTAAGCCCCTTTGCCTTATGTTTGTGGATGAATCAGACCACGAGACTCTCACTGCTGTTTTGGGGCCCATAGTCGCAGAGCGAAATGCGATGAAAGAGAGCAGGCTCATTCTGTCTATGGGTGGCATGCCACGCTCCTTTCGCTTCCACTTCAGGGGCACAGGATATGATGAAAAGATGGTGCGTGAAATGGAGGGCCTGGAAGCTTCGGGATCTACATACATCTGTACTTTGTGTGACTCCAGTCGAGCAGAGGCTGCTCAAAACATGGTGCTACACTCCGTCACCCGCAGCCATGATGAGAATCTGGAACGTTATGAAATATGGAGAACCAACCCCTTTTCTGAGTCTGTAGATGAGCTACGAGACAGAGTCAAAGGAGTCTCGGCCAAGCCCTTTCTGGAGACCCAGCCCACGATAGATGCATTGCACTGCGACATAGGCAATGCCACTGAATTCTACAAAATCTTCCAGGACGAAATTGGAGAAGTGTATAAAAACCCCAACCCCAGCAGAGAGGACCGGCGCAGCTGGAGGGCAGCCTTGGATAAACAGCTGAGGAAGAAGATGAAGCTTAAACCAGTGATGAGGATGAATGGGAACTATGCCCGAAGGTTAATGACCATGGAGGCTACTGAGGTGGTTTGTGAACTGGTGCCCTCAGAGGAGAGGAGAGAGGTCCTGAGGGAACTCATGAGGCTCTACCTCCAAATGAAACCTGTGTGGCGTGCCACCTGTCCAGCCAAGGAGTGCCCTGACCAGCTGTGCCGCTACAGTTTTAACTCCCAGCGCTTTGCTGACCTGCTCTCCGCTACCTTCAAGTACAGGTACAATGGAAAAATAACCAATTACCTGCACAAGACCCTGGCCCATGTGCCTGAAATCATAGAGAGAGATGGATCTATTGGAGCCTGGGCCAGCGAGGGGAACGAGTCGGCAAACAAACTGTTCAGGCGTTTCAGGAAGATGAATGCACGTCAGTCCAAGGCCTTTGAACTGGAAGACGTGCTAAACTTCAGTATCAGCTGGCGATCAACAGAGAAAAATCCTCCATTACTGTAACGGAGTGAGTGGAGCATGAACTGTCTCTCTCTCTCT----------------CACACACACACATGCATGCATACACATATGTTTGCGTGGCTATCTTTGTGGGAACTTTCCATTGACTTCCATTCATTTCTACATCCTAAACTTTACCCTAACCTTACCCATTACATACCTAACCAAAACTCAATTCACACCTTAGTCCTAAATCTCACCCCTGACCCAAAAAACATTTTTTTTCCCTTGTGGG-------CTTTGGTCCCCACAACATAGTATGTGTCACGAAAATGGTCCCCACAAGGTATTACAAATAAAGAAAGCCACACACACACGCACAC----CTCTCTGCCATTCTGCAATAAATTCGCTCATGGTGATGATGGTTTGTTTCCGCAGGCTGGTGAAGTGGATTGAAGGCTGTGTTTGTGAAGATCCATTTCTGAACCCTGAGCTGATGCGAGCCAACCCCTGGGTGGAGAAGGTGGTGCAGAACCTCATGGTGCTCAGGTACGAAAACCGTCCTCCCATCTAGCTATACTGCTTCAATTT-CTTTTTTTGCTATATGATACTTGTAGCAGTGACGGACTGACCTGCAGC------------------------------------------------------------------------------------ATTTTAATAAAACCCAATGCACTCTCAGAGCTCTCTGTTTTTAATTTCATGCTGAAACGACTATCTGATTAAAGCAGGATTAAATTAAGTTACTCTCTGTTTTTATAAAAGCTCCTGCGAGTCATCTAAATTAATCAAGAACAAAGCTGAATATAAATGTTTGTGTGTTGTCATGAGCAGCTGTCTGGTTGCTTTGTGTTCTGCTGAGCTTGGAATAATAATGTGGCGTTCTGTGCAGGTTTGGGAACCGAATCTTTGGGCCGATCTGGAACAGAGACAGTGTCGCCTGCGTCGTTCTTACCTTTAAAGAACCATTCGGCACTCAGAAGAGCTGGCCACAGACATCGACGGCTTTCAGCATCCAGGCCATGGCGACCTGACTGGATGGGCCAGACAAGGTAATTCTATTGATTTACATTCTGTTAAATGATTATACAAAAACATGCGAGACATTTTTCTTTCATCCACAACTTTCCTGTCTTTGTTTGAACCTCTTTTACCTTCTCACTAGGTGTGCTGCTGCTCAACGCCGTGCTGACTGTCAGGGCGCACCAAGCTAACTCCCACAAAGACAGAGGCTGGGAGACCTTCACTGACGCTGTGCCACCAAAAGATTGGACTCAAGTACGTTTGTCTGAAAATGCTTTAGGTTTATTATTTCTATTTT-ATTTCAGTTGTCTTCTGTTAGAGCATACAGTATTTATGTTTTATGGTGCATTTAGGTACTTTGAAGAATTTGAGAAAAGGATCCCAAGAGTTGAAATGGAAAAGATGGAGGTGATTTTGCTTTTGATAATTTCTGATGTCTTTTTAAAATTATTTTATTTACAGTTTTTTTTT--AACTGTAATCTTTTGTTTTGTTTTTTATTAAGGTACTTATTCTGGGGGAATTAAAGAAAATTGATCCAGAATATATCGGAACAATCTGTGGAAGCTATAGGAGAGGTACTTTCATCAAACTGATATTCAGTCTTTAATTTTTAAGAGTGGCTCATCTTTTT-AAAATGATATTTCTAATTTCCAGGTGCAGCATCGAGTGGTGATATTGATATTTTACTGACTCACCCAAATTACACTTCTCAAACAGAGAAGCAGGTAAAACCTAAACATATACTGTTGCTCACTTAAAGTAAATAAAGTATGTTGGTAAGAAGAAGTGGATCG-TTTTTTT---AACTAATTGAGCTTTCTCTGTTTCCAGCCAAAGCTTCTTCATGCTGTGGTCGATCATTTGGAGTCCGTTGGGTTTGTGACCGACACTCTGTCCAAAATCGACCTGATCCGGCAGCACGGCTCCATAGAGGAAATCCTGGAAAACATTGATACAAGTGTAAGTTAAATAA-TTTTTTTCTCTTACTGAGATTCGTTTTGTGTTGTGTG---GATCTAGTGGAAGCAAGCAAAAATTTACAACCAGAGAGTGTGAGATACATCTGCACA------------TTTTTTACAAGCGATGCATGTTAAGTTGCAGGACTTGGAGAAATGTTTTGTTTTAATTTTTTTTTTTTTTTTT------AAAACACCAACAAGGATGCGTAAAGATTAC-AAAAAGTTGATACAAAATATGTCTTGCAGATGAT-AAAAATCACACCTCATGCTTACTTTAGTTTTTTTGTACATTTTATTTGAATGCATGAATGCATTTTGAATAAAAAATACCTTTTCTGAACTCCTGTAAAACTCAGAATGGAGATTAGTCTATTAGTACTGAACAGTTGTTTTCCACAATTTCTCCCATGTTTCATTTTACTATTAAAAATAGCTGTTTGAAAGAACTTTATAGAAACATGTTTACTTGATTTCCCATTATACATTTATCTAACCATTCACAATGTCAGTTGAGTCAGTGGAAACATTTACGTAGTCAAATATTT-AAAAAATTGATGTATTTTGAATAATGTCTGGACTTTTAGCTCCCTCATCTTTCGGCTTCATGACATGTTTTGGGTCACCCCAATGCATCTTTTTACGAGACAATAAATAAATTAATTGCGGTCCAACCAGGCAGTGAATGTAATTTTTTTTGTTTTCGTGTGCGTTTTGTTCACCTTTTTGCAGAAGCATCCGGCCCCAGAGGAAATTATGCTGGGGAGCATGGGTTCAATCTCGAATTTAATGGCTCGGGCACAGCTAAAAGTGTCACCTCCACAGTAAGTTGCTCATCATTTCTTTTTCACATTTTAATCTGTTGAAATCTTAGCTGTACAAGCCCACCGTAACGTATAAAACCTATAAATATTTAA-CCTTTTTTT-CTAAATTTGTGATAAGAGATGACTTTAGCTGAAAAACTATATGT------------------------------ATG-T-------------------------------------------------------------------------------------------------------------------AATTTAGTAAATGGAAGTTCAGCTGTCAGCAAAAAGCTTTAATTTAAAACATTCTTATCTAGTGCCACAAACCATTTAAAACTTTGTAAATTAACAGTGTAGAAAAATTCTTACCTTGATTCCGCATCAAAAAATCCATTCTTTCGAATCTCTTGCGGTGGCATTCAGGCGGTGTCTCGTTCATTGTGGCGATTCGCTAAAGTTTAAGGGTCAGAGGCCGACACTGCCCTGAACCAACCAATGGCGTTCGTGTTTCCTCGCTGACTGATCGCCTCTGGCTCACGGTTGGTCGGTTCAGCTGAAGTTAGGGTGGTCTGGAGCGAAACTCCCGCCCCCCTGCGACCGGTACTCTGCTGTGTGAGAGGAGCAGCTCGGCTGCCATGCACAGG-TCTGACATGACGGG-ACATGTTCCTGCAGAGGCGTCCCTCAGAACAGAAAGGGTTAAAAGTAAATGACAAAGAAGTTTGATTTATCTCAGCTTTTGGTGAGAGAGATGGAACGATTCTCCAATTCTTTGGAACCAAGGATTAGTAAACAGTTTGGGTAGAA------------------------------TTTGCTAAGATTGTAAAGTTTTTGGTGAGCAGAATCCACATCGGTAAGCAGCCCCACTGATGGGAATGCCTGTGTCTGTCTCGCTAGTACTCAAA
monti         TGATGCAACTTACAGCACTTGAGAAAAGTTTAAAATCTGACACAAGAAAAACATAATTAAGCCTGTTTAAAAATGATCAATCTGACGAAAAC----GAAACAGAACTTGTGACTTTTAAGTGCTGACACTTCTTTGGTTTTAAGTTTTTGTTTGTACCTGTCGTGGTTTGTGTGCACAGTGCATCTGCAGCTCAATCAATACACTTTAAATTCAAAATTAATTTTTGAAAATTAGAATTTTG-------TATTATAATTT----GACATTCATTGTTATGTTTTCAGCTTACTCACAACAAGTACTATTTTTATGCCCATAAT--TTAAT--------TTTTACTGTTTTTA?????????????????????????????????????????AACTCATTATATTCAGATTATCAGAGTTTATTTATA-----GCGCTTTTTTTT-----TTTTTTCTAATTTTGTGTAATTTTT-ATCAGAAGTACAATGAACATCTGAAATAGCACAAATGGCAGAAAATTAACATATTTGCAATAATGATTTAAAATTTGTGTTTTTCTGATTCTTTTTTTCTTATTTTTCCACTAAAAGGAATCAGTAAAAGTTCTAGCCTGCTTAAAAAA-TAGCAGATTCTCACACTGCATGCATATTCCTGCTTCTTTGGAGAAGGCTTGTCATGTGCAGCGCTGATGTTAAATCTATGGTGATGAAGTGGTCACTGCCAAGGATATTGCTGACTCCATAAGATGCCAAAGTACTCAAGCACACACATAC-GGCACACCCTCTTGCATGCCATAAATTTTTTT-ACGG?????????????????????????????????????????????????????????????????????????????????????????????ACAGGAGGCTCCAATGTA-----AATTAATACATTGCCTGACCCCGCAATTCTAAAATATAGTGTATTTTTACATAATTGTTAGGTACATTGGTTGCTCTACTTTATCTAATTAAAAGGAAACTGCACTTTTTT--AAATAAATGGGAGCCAAGAATCAGCAATAAAATGGATAATGCTTCATATTTCCTCAAAGATTTTTGTAAAGCTCCACAAAAAAGAAAGATGTTAACTAACGGAAGTAAAAAAGCCGCACTCACAAAAGGCATATTTTCAACTATGTCCTAAAGCAACACATGCTCAATCACCACAAAATTATATTGCTGTAGAACAAGCAAGGGAAA-TA-CATTGTGAATGCAGGTTTAAAAACAGAGACCCATTGGCATACATCTTTGAAGCCCGGCACCATGTCCCCCGAGGCGTTCCTGCAGGAAGCTCAGGTCATGAAGAAACTGAGACACGAAAAGCTGGTTCAGCTGTACGCCGTGGTTTCTGAGGAGCCCATCTACATCGTAACAGAGTTCATGGACCAAGGTCAGCATGCTAACATTTTAGACCGTATCACTAAATTTCTCCCTGAAATTTCCTTAGTTGTTTAAAGATTTGCTGCGTTTAACAAACTCCTCTACAAACAGGCAGCTTATTGGAGTTTCTGAAGGGACAGTATAGTGCGATGCTCCGCCTCCCTCAGCTGGTGGACTTTGCCTCTCAGGTCAGAATATTTTCTTACCATTAGCTTGAGTTGCTATACCTGTTTGTTTGTTTTTTTT--GTTGTTGTTTTTTGTAATAAACCCTAAATGTTAACACGTTTCATCAGATTGCTTCAGGGATGGCGTACGTAGAGAGGATGAACTACGTTCATAGAGATCTCCGAGCTGCTAACATCCTGGTTGGAGATAATCTGGTTTGCATTGGCCATTCGGGTCAACACATTCCTGAGCTGCAGCCAGTATCATAAAATGTATCGGACAGTCAAAGCTACAAGTGGCCGCCAGATCTCTCAGCCCTTGCACACCCTCAGAGCTGCAGAAAAGGAACTTCTTCCTGGCTTTCACCAGTTTGAATGGCAGCCAGCTCTCAAAAACGTGTCCACATCTTATAATGTTGGCATCATAAATGGGCTGTCAGGATGGACATCTTCGTTAGATGACTCTCCAGCTGACACCATCACCCGGCGCTTTCGCTATGATGTGGCGCTTGTTGGAGCACTGAAGGACCTTGAGGAGGACATCATGGAAGGTCTGAGAGACACTGGAATGGAAGATAGCGCTTGCACCTTGGGCTTTAGAGTCATGATCAAGGAGTGCTGTGATGGCATGGGTGATGTTAGCGAAAAGCATGGTGGAGGACCAGCTGTTCCTGAGAAGGCTGTTCGCTTCTCTTTCACTGTTATGTCCGTCTCTATCCAGGCTGAAGATGAACAGGAGGAGGTCACAATTTTTACAGAGCCAAAGCCCAATTCTGAACTATCCTGTAAGCCCCTTTGCCTTATGTTTGTGGATGAATCAGACCACGAGACTCTCACTGCTGTTTTGGGGCCCATAGTCGCAGAGCGAAATGCGATGAAAGAGAGCAGGCTCATTCTGTCTATGGGTGGCATGCCACGCTCCTTTCGCTTCCACTTCAGGGGCACAGGATATGATGAAAAGATGGTGCGTGAAATGGAGGGCCTGGAAGCTTCGGGATCTACATACATCTGTACTTTGTGTGACTCCAGTCGAGCAGAGGCTGCTCAAAACATGGTGCTACACTCCGTCACCCGCAGCCATGATGAGAATCTGGAACGTTATGAAATATGGAGAACCAACCCCTTTTCTGAGTCTGTAGATGAGCTACGAGACAGAGTCAAAGGAGTCTCGGCCAAGCCCTTTCTGGAGACCCAGCCCACGATAGATGCATTGCACTGCGACATAGGCAATGCCACTGAATTCTACAAAATCTTCCAGGATGAAATTGGAGAAGTGTATAAAAACCCCAACCCCAGCAGAGAGGACCGGCGCAGCTGGAGGGCAGCCTTGGATAAACAGCTGAGGAAAAAGATGAAGCTTAAACCAGTGATGAGGATGAATGGGAACTATGCCCGAAGGTTAATGACCATGGAGGCTACTGAGGTGGTTTGTGAACTGGTGCCCTCAGAGGAGAGGAGAGAGGTCCTGAGGGAACTCATGAGGCTCTACCTCCAGATGAAACCTGTGTGGCGTGCCACCTGTCCAGCCAAGGAGTGCCCTGACCAGCTGTGCCGCTACAGTTTTAACTCCCAGCGCTTTGCTGACCTGCTCTCCGCTACCTTCAAGTACAGGTACAATGGAAAAATAACCAATTACCTGCACAAGACCCTGGCCCATGTGCCTGAAATCATAGAGAGAGATGGATCTATTGGAGCCTGGGYCAGCGAGGGGAACGAGTCGGCAAACAAACTGTTCAGGC??????????????????????????????????????????????????????????CTTCAGTATCAGCTGGCGATCAACAGAGAAAAATCCTCTATTACTGTAACGGAGTGAGTGGAGCATGAACTGTCTCTCTCTCTCT------------------CACACACACATGCATACATACACATATGTTTGCGTGGCTATCTTTGTGGGAACTTTCCATTGACTTCCATTCATTTCTACATCCTAAACTTTACCCTAACCTTACCCATTACATACCTAACCAAAACTCAATTCACACCTTAGTCCTAAATCTCACCCCTGACCCAAAAA-CAATTTTTT-CCCTTGTGGG-------CTTTGGTCCCCACAACATAGTATGTGTCAGGAAAATGGTCCCCACAAGGTATTACAAACAAAGAAAACCACACACACACGCACAC----CTCTCTGCCATTCTGGAATAAATTCGCTCATGGTGATGATGGTTTGTTTCCGCAGGCTGGTGAAGTGGATTGAAGGCTGTGTTTGTGAAGATCCATTTCTGAACCCTGAGCTGATGCGAGCCAACCCCTGGGTGGAGAAGGTGGTGCAGAACCTCATGGTGCTCAGGTACAAAAACCGTCCTCCCATCTTGCTATACTGCTTCAATTTTCTTTT-TTGCTATATGATACCTGTAGCAGCATCTGACTGACCTGCAGC------------------------------------------------------------------------------------ATTTTAATAAAATCCAATGCACTCTTAGAGCTCTCTGTTTTTAATTTCATGCTGAAACGACTATCTGATTAAAGCAGGATTAAATTAAGTTACTCTCTGTTTT-ATAAAAGCTCCTGCGAGTCATCTAAATTAATCAAGAACAAAGCTGAATATAAATGTTTGTGTGTTGTCATGAGCAGCTGTCTGGTTGCTTTGTGTTCTGCTGAGCTTGGAATAATAATGTGGCGTTCTGTGCAGGTTTTGGAACCGACTCTTTGGGCCGATCTGGAACAGAGACAGTGTCGCCTGCGTCGTTCTCACCTTTAAAGAACCATTCGGCACTCAGAAGAGCTGGCCACAGACATCGACGGCTTTCAGCATCCAGGCCATGGCGACCTGACTGGATGGGCCAGACAAGGTAATTCTATTGATTTACATTCTGTTAAATGATTATACAAAAACATGCGAGACATTTTTCTTTCATCCACCACTTTCCTGTCTTTGTTTGAACCTCTTTTACCTTCTCACTAGGTGTGCTGCTGCTCAACGCCGTGCTGACTGTCAGGGCGCACCAAGCTAACTCCCACAAAGACAGAGGCTGGGAGACCTTCACTGACGCTGTGCCACCAAAAGATTGGACTCAAGTACGTTTGTCTGAAAATGCTTTAGGTTTATTATTTCTATTTT-ATTTCAGTTGTCTTCTGTTAGAGCATACAGTATTTATGTTTTATGGTGCATTTAGGTACTTTGAAGAATTTGAGAAAAGGATCCCAAGAGTTGAAATGGAAAAGATGGAGGTGATTTTGCTTTTGATGATTTCTGATGTCTTTTTAAAATTATTTTATTTACAGTTTTTTTTTT-AACTGTAATCTTTTGTTTTGTTTTTTATTAAGGTACTTATTCTGGGGGAATTAAAGAAAATTGGTCCAGAATATATCGGAACAATCTGTGGAAGCTATAGGAGAGGTACTTTCATCAAACTGATATTCAGTCTTTAATTTTTAAGAGTGGCTCATCTTTTT-AAAATGATATTTCTAATTTCCAGGTGCAGCATCGAGTGGTGATATTGATATTTTACTGACTCACCCAAATTACACTTCTCAAACAGAGAAGCAGGTAAAACCTAAACATATACTGTTGCTTGCTTAAAGTAAATAAAGTATGTTGGTAAGAAGAAGTGGATCG-TTTTTTTTTT-ACTAATTGAACTTTCTCTGTTTCCAGCCAAAGCTTCTTCATGCTGTGGTCGATCATTTGGAGTCCGTTGGGTTTGTGACCGACACTCTGTCCAAAATCGACCTGATCCGGCAGCACGGCTCCATAGAGGAAATCCTGGAAAACATTGATACAAATGTAAGTTAAATAA-TTTTTTTCTCTTACTGAGATTCGTTTTGTGTTATGTG-TGGAACAAGTGGAAGCAAGCAAAAATTTACAACCAGAGAGTGTGAGATACATCTACACA---------TTTTTTTTTACAAGCGATGCATGTTAAGTTGCAGGACTTAGAGAAATGTTTTGTTTTAATTTGTTTTTTTTGTTTTTT----AAAACACCAACAAGGATGCATAAAGATTAC-AAAAAGTTGAGACAAAATATGTCTTGCAGATGAT-AAAAATCACACCTCATGCTTACTTTAGTTTTTTTGTACATTTTATTTGAATGCATGAATGCATTTTGAATGAAAAATACCTTTTCTGAACTCCTGTAAAACTCAGAATGGAGATTAGTCTATAAGTGCTGAACAGTTGTTTTCCACAATTTCT-CCATGTTTCATTTTACTATTAAAAATAGCTGTTTGAAAGAACTTTATAGAAACATGTTTACTTGATTTCCCATTATACATTTATCTAACCATTCACAATGTAGGTTGAGTCAGTGGAAACATTTACGTAGT-AAATATTTTAAAAAAT-CATGTATTTTGAATAATGTCTGGACTTTTAGTTCCCTCATCTTTCGGCTTCATGACATGTTTTGGGTCACCACAATGCATCTTTTTACGAGACAATAAATAAATTAATTGTGGTCCAACCAGGCAGTGGATGTAA-TTTTTTTGTTTTCGTGTGCGTTTTGTTCACCTTTTTGCAGAAGCATCCGGCCCCAGA???AATTATGCTGGGGAGCATGGGTTCAATCTCGAAGTTAAGGGCTCGGGCACAGCTAAAAGTGTCACCTCCACAGTAAGTTGCTCATCATTTCTTTTTCACATTTTAATCTGTTGAAATCTTAGCTGTACAAGCCCACCGTAACGTATAAAACCTATAAATATTTAA-CCTTTTTTT-CTAAATTTGTGATAAGAGATGACTTTAGCTGAAAAACTACATGT------------------------------ATG-T-------------------------------------------------------------------------------------------------------------------AATTTAGTAAATGAAAGTTCAGCTGTCAGCAAAAAGCTTTAATTTAAAACATTCTTATCTAGTGCCACAAACCATTTAAAACTTTGTAAATTAACAGTGTGGAAAAATTCTTACCTTGATTCCACATCAAAAAATCCATTCTTTCGAATCTCTTGCGGTGGCATTCAGGCGGTGTCTCGTTCATTGTGGCAATTCGCTAAAGTTTAAGGGTCGGAGGCCGACACTGCCCTGAACCAACCAATGGCGTTCGTGTTTTCTCGCTGACTGATCGCCTCTGGCTCACGGTTGGCCGGTTCAGCTGAAGTTAGGGTGGTCTGGAGCGAAACTCCCGCCCCCCTGCGACCGGTACTCTGCTGTGTGAGAGGAGCAGCTCGGCTGCCATGCACAGG-TCTGACATGACGGG-ACATGTTCCTGCAGAGGCGTCCCTCAGAACAGAAAGGGTTAAAAGTAAATGACGAAGAAGTTTGATTTATCTCAGCTTTTGGTGAGAGAGATGGAACGATTCTCCAATTCTTTGGAACCAAGGATTAGTAAACAGTTTGGGTAGAA------------------------------TTTGCTAAGATTGTAAAGTTTTTGGTGAGCAGAATCCACATCGGTAAGCAACACCACTGATGGGAATGCCTGTGTCTGTCTCGCTAGT???????
multilineatus TGATGCAACTTACAGCACTTGAGAAAAGTTTAAAATCTGACACAAGAAAAACAAAATTAAGCCTGTTTAAAAATGATCAATCTGACGAAAAA----GAAACAGAACTTGTGACTTTTAAGTGCTGACACTTCTTTGGTTTTAAGTTTTTGTTTGTACTTGTTGTGGTTTGTGTGCACAGTGCATCTGCAGCTCAATCAATACACTATAAATTCAAAATGAATTTTTGAAAATTAGAATTTTG-------TATTATAATTTAATTGACATTCATTGTTATGTTTTCAGCTTACTCACAA---GTACTATTTTTATGCCCATAAT--TTAAT--------TTTTACTGTTTTTAAGAAAA--ATTACTCCTTGTCAATTACTTACTAACTACAATAACTCATTATATTCAGATTATCAGAGTTTATTTATA-----GCGCTTTTT----------TTTTCTAATTTTGTGTAATTTTTTATCAGAAGTACAATGAACATCTGAAATAGCACAGATGGCAGAAAATTAACATATTTGCAATAATGACTTAAAATTTGTGTTTTTCTGATTCTTTTTTTCTTATTTTTCCACTCAAAGGAAGCAGTAAAAGTTCTAGCCTGCTTTAAAAA-TAGCAGATTCTCACACTGCATGCATATTCCTGCTTCTTTGGAGAAGGCTTGTCATGTGCAGCGCTGATGTTAAATCTATGGTGATGAAGTGGTCACTGCCAAGGATATTGCTGACTCCAAAAGATGCCAAAGTACTCAAGCACACACATACAGGCACACCCTCTTGCATGCCATAGATTTTTTT-ACGGTAAGTGGTCCTGAGTGGAAATCAAAGGTCAGTGGTGTACAGATAGCTTAAGCATATTTAATTAAAGATTGTTTAGTCTGCGTGTGTGTGTGTGACAGGAGGCTCCAATGTACAGTAAATTAATACATTGCCTGACCCCGCAATTCTAAAATATAGTCTATTTTTACATAATTGTTAGGTACATTGGTTGCTCTACTTTATCTAATTAAAAGGAAACTGCACTTTTTT--AAATAAATGGGAGCCAAGAATCAGCAATAAAATGGATAATGCTTCATATTTCCTCAAAGATTTTTGTAAAGCTCCGCAAAAAAGAAAGATGTTAACTAACGGAAGTACAAAAGCCACACTCACAAAAAGCATATTTTCAACCATGTCCTAAAGCAACACATGCTCAATCCCCACAAAATTATATTGCTGTAGAATAAGCAAGGGAAA-TA-CATTGTGAATGCAGGTTTAAAAACAGAGACCCATTGGCATACATCTT??????CCGGCACCATGTCCCCCGAGGCGTTCCTGCAGGAAGCTCAGGTCATGAAGAAACTGAGACACGAGAAGCTAGTTCAGCTGTACGCTGTGGTTTCTGAGGAGCCCATCTACATCGTAACAGAGTTCATGGACCAAGGTCAGCATGCGAACATTTTAGACCGTATAACTGAATTTCTCCCTGAAATTTCCTTAGTTGTTTAAAGATTTGCTGCGTTTAACAAACTCCTCTACAAACAGGCAGCTTATTGGAGTTTCTGAAGGGACAGTATAGTACGATGCTCCGCCTCCCTCAGCTGGTGGACTTTGCCTCTCAGGTCAGAATATTTTCTTACCATTAGCTTGAGTTGCTATACCTGTTTGTTTGTTTTTTTT--GTTGTTGTTTTTTGTAATAAACCCTAAATGTTGCCACCTTTCATCAGATTGCTTCAGGGATGGCCTACGTAGAGAGGATGAACTACGTTCATAGAGATCTCCGAGCCGCTAACATCCTGGTTGGAGATAATCTGGTTTGCATTGGCCATGAGGGTCAACACATTCCTGAGCTGCAGCCAGTATCATAAAATGTATCGGACAGTCAAAGCTACAAGTGGCCGCCAGATCTTTCAGCCCTTGCACACCCTCAGAGCTGCAGAAAAGGAACTTCTTCCTGGCTTTCACCAGTTTGAATGGCAGCCAGCTCTCAAAAACGTGTCCACATCTTATAATGTTGGCATCATAAATGGGCTGTCAGGATGGACATCTTCGTTAGATGACTCCCCAGCTGACACCATCACCCGGCGCTTTCGCTATGATGTGGCGCTTGTTGGAGCACTGAAGGACCTTGAGGAGGACATCATGGAAGGTCTGAGAGACACTGGAATGGAAGATAGCGCTTGCACCTTGGGCTTTAGAGTCATGATCAAGGAGTGCTGTGATGGCATGGGTGATGTTAGCGAAAAGCATGGTGGAGGACCAGCTGTTCCTGAGAAGGCTGTTCGCTTCTCTTTCACTGTTATGTCTGTCTCTATCCAGGCTGAAGATGAACAGGAGGAGGTCACAATTTTTACAGAGCCAAAGCCCAATTCTGAACTATCCTGTAAGCCCCTTTGCCTTATGTTTGTGGATGAATCAGACCACGAGACTCTCACTGCTGTTTTGGGGCCCATAGTCGCAGAGCGAAATGCGATGAAAGAGAGCAGGCTCATTCTGTCTATGGGTGGCATGCCACGCTCCTTTCGCTTCCACTTTAGGGGCACAGGATATGATGAAAAGATGGTGCGTGAAATGGAGGGCCTGGAAGCTTCGGGATCTACATACATCTGTACTTTGTGTGACTCCAGTCGAGCAGAGGCTGCTCAAAACATGGTGCTACACTCCGTCACCCGCAGCCATGATGAGAATCTGGAACG????????????????????????????????????????????????????????????????GGAGTCTCGGCCAAGCCCTTTCTGGAGACCCAGCCCACGATAGATGCATTGCACTGCGACATAGGCAATGCCACTGAATTCTACAAAATCTTCCAGGATGAAATTGGAGAAGTGTATAAAAACCCCAACCCCAGCAGAGAGGACCGGCGCAGCTGGAGGGCAGCCTTGGATAAACAGCTGAGGAAGAAGATGAAGCTTAAACCAGTGATGAGGATGAATGGGAACTATGCCCGAAGGTTAATGACCATGGAGGCTACTGAGGTGGTTTGTGAACTGGTGCCCTCAGAGGAGAGGAGAGAGGTCCTGAGGGAACTCATGAGGCTCTACCTCCAAATGAAACCTGTGTGGCGTGCCACCTGTCCAGCCAAGGAGTGCCCTGACCAGCTGTGCCGCTACAGTTTTAACTCCCAGCGCTTTGCTGACCTGCTCTCCGCTACCTTCAAGTACAGGTACAATGGAAAAATAACCAATTACCTGCACAAGACCCTG??????????????????????????????????????????????????????????????????????????????????????????????????????????????????????????????????????????????????CTTCAGTATCAGCTGGCGATCAACAGAGAAAAATCCTCCATTACTGTAACGGAGTGAGTGGAGCATGAACTGTCTCTCTCTCTCT----------------CACACACACACATGCATGCATACACATATGTTTGCGTGGCTATCTTTGTGGGAACTTTCCATTGACTTCCATTCATTTCTACATCCTAAACTTTACCCTAACCTTACCCATTACATACCTAACCAAAACTCAATTCACACCTTAGTCCTAAATCTCACCCCTGACCCAAAAA-CATTTTTTT-CCCTTGTGGG-------CTTTGGTCCCCACAACATAGTATGTGTCACGAAAATGGTCCCCACAAGGTATTACAAATAAAGAAAACCACACACACACGCACAC----CTCTCTGCCATTCTGCAATAAATTCGCTCATGGTGATGATGGTTTGTTTCCGCAGGCTGGTGAAGTGGATTGAAGGCTGTGTTTGTGAAGATCCATTTCTGAACCCTGAGCTGATGCGAGCCAACCCCTGGGTGGAGAAGGTGGTGCAGAACCTCATGGTGCTCAGGTACGAAAACCGTCCTCCCATCTTGCTATACTGCTTCAATTTTCTTTT-TTGCTATATGATACTTGTAGCAGTGTCTGACTGACCTGCAGC------------------------------------------------------------------------------------ATTTTAATAAAACCCAATGCACTCTCAGAGCTCT--GTTTTTAATTTCATGCTGAAACGACTATCTGATTAAAGCAGGATTAAATTAAGTTA--CTCTGTTTTTATAAAAGCTCCTGCGAGTCATCTAAATTAATCAAGAACAAAGCTGAATATAAATGTTTGCGTGTTGTCATGAGCAGCTGTCTGGTTGCTTTGTGTTCTGCTGAGCTTGGAATAATAATGTGGCGTTCTGTGCAGGTTTGGGAACCGAATCTTTGGGCCGATCTGGAACAGAGACAGTGTCGCCTGCGTCGTTCTTACCTTTAAAGAACCATTCGGCACTCAGAAGAGCTGGCCACAGACATCGACGGCTTTCAGCATCCAGGCCATGGCGACCTGACTGGATGGGCCAGACAAGGTAATTCTATTGATTTACATTCTGTTAAATGATTATACAAAAACATGCGAGACATTTTTCTTTCATCCACAACTTTCCTGTCTTTGTTTGAACCTCTTTTACCTTCTCACTAGGTGTGCTGCTGCTCAACACCGTGCTGACTGTCAGGGCGCACCAAGCTAACTCCCACAAAGACAGAGGCTGGGAGACCTTCACTGACGCTGTGCCACCAAAAGATTGGACTCAAGTACGTTTGTCTGAAAATGCTTTAGGTTTATTATTTCTATTTTTATTTCAGTTGTCTTCTGTTAGAGCATACAGTATTTATGTTTTATGGTGCATTTAGGTACTTTGAAGAATTTGAGAAAAGGATCCCAAGAGTTGAAATGGAAAAGATGGAGGTGATTTTGCTTTTGATCATTTCTGATGTCTTTTTAAAATTATTTTATTTACAGTTTTTTT----AACTGTAATCTTTTGTTTTGTTTTTTATTAAGGTACTTATTCTGGGGGAATTAAAGAAAATTGGTCCAGAATATATCGGAACAATCTGTGGAAGCTATAGGAGAGGTACTTTCATCAAACTGATATTCAGTCTTTAATTTTTAAGAGTGGCTCATCTTTTT-AAAATGATATTTCTAATTTCCAGGTGCAGCATCGAGTGGTGATATTGATATTTTACTGACTCACCCAAATTACACTTCTCAAACAGAGAAGCAGGTAAAACCTAAACATATACTGTTGCTCGCTTAAAGTAAATAAAGTATGTTGGTAAGAAGAAGTGGATCG-TTTTTT----AACTAATTGAACTTTCTCTGTTTCCAGCCAAAGCTTCTTCATGCTGTGGTCGATCATTTGGAGTCCGTTGGGTTTGTGACCGACACTCTGTCCAAAATCGACCTGATCCGGCAGCACGGCTCCATAGAGGAAATCCTGGAAAACATTGATACAAGTGTAAGTTAAATAA-TTTTTTTCTCTTACTGAGATTCGTTTTGTGTTGCGTG---GATCTAGTGGAAGCAAGCAAAAATTTACAACC--AGAGTGTGAGATACATCTACACA-----------TTTTTTTACAAGCGATGCATGTTAAGTTGCAGGACTTGGAGAAATGTTTTGTTTTAATTTGTTTTGGGTTTTTT------AAAACACCAACAAGGATGCGTAAAGATTAC-AAAAAGTTGATACAAAATATGTCTTGCGGATGAT-AAAAATCACACCTCATGCTTACTTTAGTTTTTTTGTACATTTTATTTGAATCCATGAATGCATTTTGAATGAAAAATACCTTTTCTGAACTCCTGTAAAACTCAGAATGGAGATTAGTCTATTAGTACTGAACAGTTGTTTTCCACAATTTCTCCCATGTTTCATTTTACTTTTAAAAATAGCTGTTTGAAAGAACTTTATAGAAACATGTTTACTTGATTTCCCATTATACATTTATCTAACCATTCACAATGTCAGTTGAGTCAGTGGAAACATTTACGTAGTCAAATATTT-AAAAAATTGATGTATTTTGAATAATGTCTGGACTTTTAGCTCCCTCATCTTTCGGCTTCTTGACATGTTTTGGGTCACCCCAATGCATCTTTTTACGAGACAATAAATAAACTAATTGCGGTCCAACCAGGCAGTGAATGTAATTTTTTTTGTTTTTGTGTGCGTTTTGTTCACCTTTTTGCAGAAGCATCCGGCCCCAGAGGAAATTATGCTGGGGAGCATGGGTTCAATCTCGAATTTAATGACTCGGGCACAGCTAAAAGTGTCACCTCCACAGTAAGTTGCTCATCATTTCTTTTTCACATTTTAATCTGTTGAAATCTTAGCTGTACAAGCCCACCGTAACGTATAAAACCTATAAATATTTAA-CCTTTTTTT-CTAAATTTGTGATAAGAGATGACTTTAGCTGAAAAACTATATGT------------------------------ATG-T-------------------------------------------------------------------------------------------------------------------AATTTAGTAAATGAAAGTTCAGCTGTCAGCAAAAAGCTTTAATTTAAAACATTCTTATCTAGTGCCACAAACCATTTAAAACTTTGTAAATTAACAGTGTAGAAAAATTCTTACCTTGATTCCGCATCAAAAA-TCCATTCTTTCGAATCTCTTGCGGTGGCATTCAGGCGGTGTCTCGTTCGTTGTGGCGATTCGCTAAAGTTTAAGGGTCGGAGGCCGACACTGCCCTGAACCAACCAATGGCGTTCGTGTTTCCTCGCTGACTGATCGCCTCTGGCTCACGGTTGGTCGGTTCAGCTGAAGTTAGGGTGGTCTGGAGCGAAACTCCCGCCCCCCTGCGACCGGTACTCTGCTGTGTGAGAGGAGCAGCTCGGCTGCCATGCACAGG-TCTGACATGACGGG-ACATGTTCCTGCAGAGGCGTCCCTCAGAACAGAAAGGGTTAAAAGTAAATGACGAAGAAGTTTGATTTATCTCAGCTTTTGGTGAGAGAGATGGAACGATTCTCCAATTCTTTGGAACCAAGGATTAGTAAACAGTTTGGGTAGAA------------------------------TTTGCTAAGATTGTAAAGTTTTTGGTGAGCAGAATCCACATCGGTAAGCAGCACCACTGATGGGAATGCCTGTGTCTGTCTCGCTAGT???????
nez           AGATGCAACTTACAGCACTTGAGAAAAGTTTAAAATCTGACACAAGAAAAACAAAATTAAGCCTGTTTAAAAATTATCAATCTGACGAAAAA----GAAACAGAACTTATGACTTTTAAGTGCTGACACTTCTTTGGTTTTAAGTTTTTGTTTGTACCTATTGTGGTTTGTGTGCACAGTGCATCTGCAGCTCAATCAATACACTTTAAATTCAAAATTAATTTTTGAAAATTAGAATTTTG-------TATTATAATTTAATTGACATTCATTGTTATGTTTTCAGCTTACTCACAA---GTACTATTTTTATGCCCATAAT--TTAAT--------TTTTACTGTTTTTAAGAAAA--ATTACTCCTTGTCAATTACTTACTAACTACAATAACTCATTATATTCAGATTATCAGAGTTTATTTATA-----GCGCTTTTT---------TTTTTCTAATTTTGTGTAATTTTTTATCAGAAGTACAATGAACATCTGAAATAGCACAGATGGCAGAAAATTAACATATTTGCAATAATGACTTAAAATTTGTGTTTTTCTGATTCTTTTTTTCTTATTTTTCCACTTAAAGGAAGCAGTAAAAGTTCTAGCCTGCTTTAAAAA-TAGCAGATTCTCACACTGCATGCATATTCCTGCTTCTTTGGAGAAGGCTTGTCATGTGCAGTGCTGATGTTAAATCTATGGTGATGAAGTGGTCACTGCCAAGGATATTGCTGACTCCATAAGATGCCAAAGTACTCAAGCACACACATACAGGCACACCCTCTTGCATGCCATAGATTTTTTT-ACGGTAAGTGGTCCTGAGTGGAAATCAAAGGTCAGTGGTGTACAGATAGCTTAAGCATATTTAATTAAAGATTGTTTAGTCTGC?????????????ACAGGAGGCTCCAATGTACAGTAAATTAATACATTGCCTGACCCCGCAATTCTAAAATATAGTCTATTTTTACATAATTGTTAGGTACATTGGTTGCTCTACTTTATCTAATTAAAAGGAAACTGCACTTTTTT--AAATAAATGGGAGCCAAGAATCAGCAATAAAATGGATAATGCTTCATATTTCCTCAAAGATTTTTGTAAAGCTCCACAAAAAAGAAAGATGTTAACTAACGGAAGTAAAAAAGCCACACTCACAAAAAGCATATTTTCAACCATGTCCTAAAGCAACACATGCTCAATCCCCACAAAATTATATTGCTGTAGAATAAGCAAGGGAAA-TA-CATTGTGAATGC------------------CCATTGGCATACATCTTTGAAGCCCGGCACCATGTCCCCCGAGGCGTTCCTGCAGGAAGCTCAGGTCATGAAGAAACTGAGACACGAGAAGCTAGTTCAGCTGTACGCTGTGGTTTCTGAGGAGCCCATCTACATCGTAACAGAGTTCATGGACCAAGGTCAGCATGCTAACATTTTAGACCGTATAACTGAATTTCTCCCTGAAATTTCCTTAGTTGTTTAAAGATTTGCTGCGTTTAACAAACTCCTCTACAAACAGGCAGCTTATTGGAGTTTCTGAAGGGACAGTATAGTGCGATGCTCCGCCTCCCTCAGCTGGTGGACTTTGCCTCTCAAGTCAGAA?ATTTTC?TACCATTA?CTT?AGTTGCTATACCTGTTTGTTTGTTTTTTTTT-GTTGTTGTTTTTTGTAATAAACCCTAAATGTTGCCACCTTTCATCAGATTGCTTCAGGGATGGCCTACGTAGAGAGGATGAACTACGTTCATAGAGATCTCCGAGCCGCTAACATCCTGGTTGGAGATAATCTGGTTTGCATTGGCCATGAGGGTCAACACATTCCTGAGCTGCAGCCAGTATCATAAAATGTATCGGACAGTCAAAGCTACAAGTGGCCGCCAGATCTTTCAGCCCTTGCACACCCTCAGAGCTGCAGAAAAGGAACTTCTTCCTGGCTTTCACCAGTTTGAATGGCAGCCAGCTCTCAAAAACGTGTCCACATCTTATAATGTTGGCATCATAAATGGGCTGTCAGGATGGACATCTTCGTTAGATGACTCCCCAGCTGACACCATCACCCGGCGCTTTCGCTATGATGTGGCGCTTGTTGGAGCACTGAAGGACCTTGAGGAGGACATCATGGAAGGTCTGAGAGACACTGGAATGGAAGATAGCGCTTGCACCTTGGGCTTTAGAGTCATGATCAAGGAGTGCTGTGATGGCATGGGTGATGTTAGCGAAAAGCATGGTGGAGGACCAGCTGTTCCTGAGAAGGCTGTTCGCTTCTCTTTCACTGTTATGTCTGTCTCTATCCAGGCTGAAGATGAACAGGAGGAGGTCACAATTTTTACAGAGCCAAAGCCCAATTCTGAACTATCCTGTAAGCCCCTTTGCCTTATGTTTGTGGATGAATCAGACCACGAGACTCTCACTGCTGTTTTGGGGCCCATAGTCGCAGAGCGAAATGCGATGAAAGAGAGCAGGCTCATTCTGTCTATGGGTGGCATGCCACGCTCCTTTCGCTTCCACTTCAGGGGCACAGGATATGATGAAAAGATGGTGCGTGAAATGGAGGGCCTGGAAGCTTCGGGATCTACATACATCTGTACTTTGTGTGACTCCAGTCGAGCAGAGGCTGCTCAAAACATGGTGCTACACTCCGTCACCCGCAGCCATGATGAGAATCTGGAACGTTATGAAATATGGAGAACCAACCCCTTTTCTGAGTCTGTAGATGAGCTACGAGACAGAGTCAAAGGAGTCTCGGCCAAGCCCTTTCTGGAGACCCAGCCCACGATAGATGCATTGCACTGCGACATAGGCAATGCCACTGAATTCTACAAAATCTTCCAGGACGAAATTGGAGAAGTGTATAAAAACCCCAACCCCAGCAGAGAGGACCGGCGCAGCTGGAGGGCAGCCTTGGATAAACAGCTGAGGAAGAAGATGAAGCTTAAACCAGTGATGAGGATGAATGGGAACTATGCCCGAAGGTTAATGACCATGGAGGCTACTGAGGTGGTTTGTGAACTGGTGCCCTCAGAGGAGAGGAGAGAGGTCCTGAGGGAACTCATGAGGCTCTACCTCCAAATGAAACCTGTGTGGCGTGCCACCTGTCCAGCCAAGGAGTGCCCTGACCAGCTGTGCCGCTACAGTTTTAACTCCCAGCGCTTTGCTGACCTGCTCTCCGCTACCTTCAAGTACAGGTACAATGGAAAAATAACCAATTACCTGCACAAGACCCTGGCCCATGTGCCTGAAATCATAGAGAGAGATGGATCTATTGGAGCCTGGGCCAGCGAGGGGAACGAGTCGGCAAACAAACTGTTCAGGCGTTTCAGGAAGATGAATGCACGTCAGTCCAAGGCCTTTGAACTGGAAGACGTGCTAAACTTCAGTATCAGCTGGCGATCAACAGAGAAAAATCCTCCATTACTGTAACGGAGTGAGTGGAGCATGAACTGTCTCTCTCTCTCT----------------CACACACACACATGCATGCATACACATATGTTTGCGTGGCTATCTTTGTGGGAACTTTCCATTGACTTCCATTCATTTCTACATCCTAAACTTTACCCTAACCTTACCCATTACATACCTAACCAAAACTCAATTCACACCTTAGTCCTAAATCTCACCCCTGACCCAAAAA-CATTTTTTT-CCCTTGTGGG-------CTTTGGTCCCCACAACATAGTATGTGTCACGAAAATGGTCCCCACAAGGTATTACAAATAAAGAAAACCACACACACACGCACAC----CTCTCTGCCATTCTGCAATAAATTCGCTCATGGTGATGATGGTTTGTTTCCGCAGGCTGGTGAAGTGGATTGAAGGCTGTGTTTGTGAAGATCCATTTCTGAACCCTGAGCTGATGCGAGCCAACCCCTGGGTGGAGAAGGTGGTGCAGAACCTCATGGTGCTCAGGTACGAAAACCGTCCTCCCATCTAGCTATACTGCTTGAATTTTTTTTTGTTGCTATATGATACTTGTAGCAGTGACGGACTGACCTGCAGC------------------------------------------------------------------------------------ATTTTAATAAAACCCAATGCACTCTCAGAGCTCTCTGTTTTTAATTTCATGCTGAAACGACTATCTGATTAAAGCAGGATTAAATTAAGTTACTCTCTGTTTTTATAAAAGCTCCTGCGAGTCATCTAAATTAATCAAGAACAAAGCTGAATATAAATGTTTGTGTGTTGTCATGAGCAGCTGTCTGGTTGCTTTGTGTTCTGCTGAGCTTGGAATAATAATGTGGCGTTCTGTGCAGGTTTGGGAACCGAATCTTTGGGCCGATCTGGAACAGAGACAGTGTCGCCTGCGTCGTTCTTACCTTTAAAGAACCATTCGGCACTCAGAAGAGCTGGCCACAGACATCGACGGCTTTCAGCATCCAGGCCATGGCGACCTGACTGGATGGGCCAGACAAGGTAATTCTATTGATTTACATTCTGTTAAATGATTATACAAAAACATGCGAGACATTTTTCTTTCATCCACAACTTTCCTGTCTTTGTTTGAACCTCTTTTACCTTCTCACTAGGTGTGCTGCTGCTCAACGCCGTGCTGACTGTCAGGGCACACCAAGCTAACTCCCACAAAGACAGAGGCTGGGAGACCTTCACTGACGCTGTGCCACCAAAAGATTGGACTCAAGTACGTTTGTCTGAAAATGCTTTAGGTTTATTATTTCTATTTT-ATTTCAGTTGTCTTCTGTTAGAGCATACAGTATTTACGTTTTATGGTGCATTTAGGTACTTTGAAGAATTTGAGAAAAGGATCCCAAGAGTTGAAATGGAAAAGATGGAGGTGATTTTGCTTTTGATAATTTCTGATGTCTTTTTAAAATTATTTTATTTACAGTTTTTTTTTT-A-CTGTAATCTTTTGTTTTGTTTTTTATTAAGGTACTTATTCTGGGGGAATTAAAGAAAATTGATCCAGAATATATCGGAACAATCTGTGGAAGCTATAGGAGAGGTACTTTCATCAAACTGATATTCAGTCTTTAATTTTTAAGAGTGGCTCATCTTTTT-AAAATGATATTTCTAATTTCCAGGTGCAGCATCGAGTGGTGATATTGATATTTTACTGACTCACCCAAATTACACTTCTCAAACAGAGAAGCAGGTAAAACCTAAAAATATACTGTTGCTCACTTAAAGTAAATAAAGTATGTTGGTAAGAAGAAGTGGATCG-TTTTTTT---AACTAATTGAACTTTCTCTGTTTCCAGCCAAAGCTTCTTCATGCTGTGGTCGATCATTTGGAGTCCGTTGGGTTTGTGACCGACACTCTGTCCAAAATCGACCTGATCCGGCAGCACGGCTCCATAGAGGAAATCCTGGAAAACATTGATACAAGTGTAAGTTAAATAA-TTTTTTTCTCTTACTGAGATCCGTTTTGTGTTGTGTG---GATCTAGTGGAAGCAAGCAAAAATTTACAACCAGAGAGTGTGAGATACATCTGCACA------------TTTTTTACAAGCGATGCATGTTAAGTTGCAGGACTTGGAGAAATGTTTTGTTTTAATTTTTTTTTTTTTTTTT------AAAACACCAACAAGGATGCGTAAAGATTAC-AAAAAGTTGATACAAAATATGTCTTGCAGATGAT-AAAAATCACACCTCATGCTTACTTTAGTTTTTTTGTACATTTTATTTGAATGCATGAATGCATTTTGAATAAAAAATACCTTTTCTGAACTCCTGTAAAACTCAGAATGGAGATTAGTCTATTAGTACTGAACAGTTGTTTTCCACAATTTCTCCCATGTTTCATTTTACTATTAAAAATAGCTGTTTGAAAGAACTTTATAGAAACATGTTTACTTGATTTCCCATTATACATTTATCTAACCATTCACAATGTCAGTTGAGTCAGTGGAAACATTTACGTAGTCAAATATTT-AAAAAATTGATGTATTTTGAATAATGTCTGGACTTTTAGCTCCCTCATCTTTCGGCTTCATGACATGTTTTGGGTCACCCCAATGCATCTTTTTACGAGACAATAAATAAATTAATTGCGGTCCAACCAGGCAGTGAATGTAATTTTTTTTGTTTTCGTGTGCGTTTTGTTCACCTTTTTGCAGAAGCATCCGGCCCCAGAGGAAATTATGCTGGGGAGCATGGGTTCAATCTCGAATTTAATGACTCGGGCACAGCTAAAAGTGTCACCTCCACAGTAAGTTGCTCATCATTTCTTTTTCACATTTTAATCTGTTGAAATCTTAGCTGTACAAGCCCACCGTAACGTATAAAACCTATAAATATTTAA-CCTTTTTTT-CTAAATTTGTGATAAGAGATGACTTTAGCTGAAAAACTATATGT------------------------------ATG-T-------------------------------------------------------------------------------------------------------------------AATTTAGTAAATGGAAGTTCAGCTGTCAGCAAAAAGCTTTCATTTAAAACATTCTTATCTAGTGCCACAAACCATTTAAAACTTTGTAAATTAACAGTGTAGAAAAATTCTTACCTTGATTCCGCATCAAAAAATCCATTCTTTCGAATCTCTTGCGGTGGCATTCAGGCGGTGTCTCGTTCATTGTGGCGATTCGCTAAAGTTTAAGGGTCGGAGGCCGACACTGCCCTGAACCAACCAATGGCGTTCGTGTTTCCTCGCTGACTGATCGCCTCTGGCTCACGGTTGGTCGGTTCAGCTGACGTTAGGGTGGTCTGGAGCGAAACTCCCGCCCCCCTGCGACCGGTACTCTGCTGTGTGAGAGGAGCAGCTCGGCTGCCATGCACAGG-TCTGACATGACGGG-ACATGTTCCTGCAGAGGCGTCCCTCAGAACAGAAAGGGTTAAAAGTAAATGACAAAGAAGTTTGATTTATCTCAGCTTTTGGTGAGAGAGATGGAACGATTCTCCAATTCTTTGGAACCAAGGATTAGTAAACAGTTTGGGTAGAA------------------------------TTTGCTAAGATTGTAAAGTTTTTGGTGAGCAGAATCCACATCGGTAAGCAGCACCACTGATGGGAATGCCTGTGTCTGTCTCGCTAGTACTCAGA
nigrensis     AGATGCAACTTACAGCACTTGAGAAAAGTTTAAAATCTGACACAAGAAAAACAAAATTAAGCCTGTTTAAAAATTATCAATCTGACGAAAAA----GAAACAGAACTTGTGACTTTTAAGTGCTGACACTTCTTTGGTTTTAAGTTTTTGTTTGTACCTATTGTGGTTTGTGTGCACAGTGCATCTGCAGCTCAATCAATACACTTTAAATTCAAAATGAATTTTTGAAAATTAGAATTTTG-------TATTATAATTTAATTGACATTCATTGTTATGTTTTCAGCTTACTCACAA---GTACTATTTTTATGCCCATAAT--TTAAT--------TTTTACTGTTTTTAAGAAAA--ATTACTCCTTGTCAATTACTTACTAACTACAATAACTCATTATATTCAGATTATCAGAGTTTATTTATA-----GCGCTTTTT--------TTTTTTCTAATTTTGTGTAATTTTTTATCAGAAGTACAATGAACATCTGAAATAGCACAGATGGCAGAAAATTAACATATTTGCAATAATGACTTAAAATTTGTGTTTTTCTGATTCTTTTTTTCTTATTTTTCCACTCAAAGGAAGCAGTAAAAGTTCTAGCCTGCTTTAAAAA-TAGCAGATTCTCACACTGCATGCATATTCCTGCTTCTTTGGAGAAGGCTTGTCATGTGCAGCGCTGATGTTAAATCTATGGTGATGAAGTGGTCACTGCCAAGGATATTGCTGACTCCAAAAGATGCCAAAGTACTCAAGCACACACATACAGGCACACCCTCTTGCATGCCATAGATTTTTTT-ACGGTAAGTGGTCCTGAGTGGAAATCAAAGGTCAGTGGTGTACAGATAGCTTAAGCATATTTAATTAAAGATTGTTTAGTCTGC?????????????ACAGGAGGCTCCAATGTACAGTAAATTAATACATTGCCTGACCCCGCAATTCTAAAATATAGTCTATTTTTACATAATTGTTAGGTACATTGGTTGCTCTACTTTATCTAATTAAAAGGAAACTGCACTTTTTT--AAATAAATGGGAGCCAAGAATCAGCAATAAAATGGATAATGCTTCATATTTCCTCAAAGATTTTTGTAAAGCTCCGCAAAAAAGAAAGATGTTAACTAACGGAAGTACAAAAGCCACACTCACAAAAAGCATATTTTCAACCATGTCCTAAAGCAACACATGCTCAATCCCCACAAAATTATATTGCTGTAGAATAAGCAAGGGAAA-TA-CATTGTGAATGCAGGTTTAAAAACAGAGACCCATTGGCATACATCTTTGAAGCCCGGCACCATGTCCCCCGAGGCGTTCCTGCAGGAAGCTCAGGTCATGAAGAAACTGAGACACGAGAAGCTAGTTCAGCTGTACGCTGTGGTTTCTGAGGAGCCCATCTACATCGTAACAGAGTTCATGGACCAAGGTCAGCATGCGAACATTTTAGACCGTATAACTGAATTTCTCCCTGAAATTTCCTTAGTTGTTTAAAGATTTGCTGCGTTTAACAAACTCCTCTACAAACAGGCAGCTTATTGGAGTTTCTGAAGGGACAGTATAGTACGATGCTCCGCCTCCCTCAGCTGGTGGACTTTGCCTCTCAGGTCAGAATATTTTCTTACCATTAGCTTGAGTTGCTATACCTGTTTGTTTGTTTTTTTT--GTTGTTGTTTTTTGTAATAAACCCTAAATGTTGCCACCTTTCATCAGATTGCTTCAGGGATGGCCTACGTAGAGAGGATGAACTACGTTCATAGAGATCTCCGAGCCGCTAACATCCTGGTTGGAGATAATCTGGTTTGCATTGGCCATGAGGGTCAACACATTCCTGAGCTGCAGCCAGTATCATAAAATGTATCGGACAGTCAAAGCTACAAGTGGCCGCCAGATCTTTCAGCCCTTGCACACCCTCAGAGCTGCAGAAAAGGAACTTCTTCCTGGCTTTCACCAGTTTGAATGGCAGCCAGCTCTCAAAAACGTGTCCACATCTTATAATGTTGGAATCATAAATGGGCTGTCAGGATGGACATCTTCGTTAGATGACTCCCCAGCTGACACCATCACCCGGCGCTTTCGCTATGATGTGGCGCTTGTTGGAGCACTGAAGGACCTTGAGGAGGACATCATGGAAGGTCTGAGAGACACTGGAATGGAAGATAGTGCTTGCACCTTGGGCTTTAGAGTCATGATCAAGGAGTGCTGTGATGGCATGGGTGATGTTAGCGAAAAGCATGGTGGAGGACCAGCTGTTCCTGAGAAGGCTGTTCGCTTCTCTTTCACTGTTATGTCTGTCTCTATCCAGGCTGAAGATGAACAGGAGGAGGTCACAATTTTTACAGAGCCAAAGCCCAATTCTGAACTATCCTGTAAGCCCCTTTGCCTTATGTTTGTGGATGAATCAGACCACGAGACTCTCACTGCTGTTTTGGGGCCCATAGTCGCAGAGCGAAATGCGATGAAAGAGAGCAGGCTCATTCTGTCTATGGGTGGCATGCCACGCTCCTTTCGCTTCCACTTTAGGGGCACAGGATATGATGAAAAGATGGTGCGTGAAATGGAGGGCCTGGAAGCTTCGGGATCTACATACATCTGTACTTTGTGTGACTCCAGTCGAGCAGAGGCTGCTCAAAACATGGTGCTACACTCCGTCACCCGCAGCCATGATGAGAATCTGGAACGTTATGAAATATGGAGAACCAACCCCTTTTCTGAGTCTGTAGATGAGCTACGAGACAGAGTCAAAGGAGTCTCGGCCAAGCCCTTTCTGGAGACCCAGCCCACGATAGATGCATTGCACTGCGACATAGGCAATGCCACTGAATTCTACAAAATCTTCCAGGATGAAATTGGAGAAGTGTATAAAAACCCCAACCCCAGCAGAGAGGACCGGCGCAGCTGGAGGGCAGCCTTGGATAAACAGCTGAGGAAGAAGATGAAGCTTAAACCAGTGATGAGGATGAATGGGAACTATGCCCGAAGGTTAATGACCATGGAGGCTACTGAGGTGGTTTGTGAACTGGTGCCCTCAGAGGAGAGGAGAGAGGTCCTGAGGGAACTCATGAGGCTCTACCTCCAAATGAAACCTGTGTGGCGTGCCACCTGTCCAGCCAAGGAGTGCCCTGACCAGCTGTGCCGCTACAGTTTTAACTCCCAGCGCTTTGCTGACCTGCTCTCCGCTACCTTCAAGTACAGGTACAATGGAAAAATAACCAATTACCTGCACAAGACCCTGGCCCATGTGCCTGAAATCATAGAGAGAGATGGATCTATTGGAGCCTGGGCCAGCGAGGGGAACGAGTCGGCAAACAAACTGTTCAGGCGTTTCAGGAAGATGAATGCACGTCAGTCCAAAACCTTTGAACTGGAAGACGTGCTAAACTTCAGTATCAGCTGGCGATCAACAGAGAAAAATCCTCCATTACTGTAACGGAGTGAGTGGAGCATGAACTGTCTCTCTCTCTCT----------------CACMCACACACATGCATGCATACACATATGTTTGCGTGGCTATCTTTGTGGGAACTTTCCATTGACTTCCATTCATTTCTACATCCTAAACTTTACCCTAACCTTACCCATTACATACCTAACCAAAACTCAATTCACACCTTAGTCCTAAATCTCACCCCTGACCCAAAAA-CATTTTTTT-CCCTTGTGGG-------CTTTGGTCCCCACAACATAGTATGTGTCACGAAAATGGTCCCCACAAGGTATTACAAATAAAGAAAACCACACACACACGCACAC----CTCTCTGCCATTCTGCAATAAATTCGCTCATGGTGATGATGGTTTGTTTCCGCAGGCTGGTGAAGTGGATTGAAGGCTGTGTTTGTGAAGATCCATTTCTGAACCCTGAGCTGATGCGAGCCAACCCCTGGGTGGAGAAGGTGGTGCAGAACCTCATGGTGCTCAGGTACGAAAACCGTCCTCCCATCTTGCTATACTGCTTCAATTTTCTTTT-TTGCTATATGATACTTGTAGCAGTGTCTGACTGACCTGCAGC------------------------------------------------------------------------------------ATTTTAATAAAACCCAATGCACTCTCAGAGCTCT--GTTTTTAATTTCATGCTGAAACGACTATCTGATTAAAGCAGGATTAAATTAAGTTA--CTCTGTTTTTATAAAAGCTCCTGCGAGTCATCTAAATTAATCAAGAACAAAGCTGAATATAAATGTTTGCGTGTTGTCATGAGCAGCTGTCTGGTTGCTTTGTGTTCTGCTGAGCTTGGAATAATAATGTGGCGTTCTGTGCAGGTTTGGGAACCGAATCTTTGGGCCGATCTGGAACAGAGACAGTGTCGCCTGCGTCGTTCTTACCTTTAAAGAACCATTCGGCACTCAGAAGAGCTGGCCACAGACATCGACGGCTTTCAGCATCCAGGCCATGGCGACCTGACTGGATGGGCCAGACAAGGTAATTCTATTGATTTACATTCTGTTAAATGATTATACAAAAACATGCGAGACATTTTTCTTTCATCCACAACTTTCCTGTCTTTGTTTGAACCTCTTTTACCTTCTCACTAGGTGTGCTGCTGCTCAACGCCGTGCTGACTGTCAGGGCGCACCAAGCTAACTCCCACAAAGACAGAGGCTGGGAGACCTTCACTGACGCTGTGCCACCAAAAGATTGGACTCAAGTACGTTTGTCTGAAAATGCTTTAGGTTTATTATTTCTATTTTTATTTCAGTTGTCTTCTGTTAGAGCATACAGTATTTATGTTTTATGGTGCATTTAGGTACTTTGAAGAATTTGAGAAAAGGATCCCAAGAGTTGAAATGGAAAAGATGGAGGTGATTTTGCTTTTGATCATTTCTGATGTCTTTTTAAAATTATTTTATTTACAGTTTTTTT----AACTGTAATCTTTTGTTTTGTTTTTTATTAAGGTACTTATTCTGGGGGAATTAAAGAAAATTGGTCCAGAATATATCGGAACAATCTGTGGAAGCTATAGGAGAGGTACTTTCATCAAACTGATATTCAGTCTTTAATTTTTAAGAGTGGCTCATCTTTTT-AAAATGATATTTCTAATTTCCAGGTGCAGCATCGAGTGGTGATATTGATATTTTACTGACTCACCCAAATTACACTTCTCAAACAGAGAAGCAGGTAAAACCTAAACATATACTGTTGCTCGCTTAAAGTAAATAAAGTATGTTGGTAAGAAGAAGTGGATCG-TTTTTT----AACTAATTGAACTTTCTCTGTTTCCAGCCAAAGCTTCTTCATGCTGTGGTCGATCATTTGGAGTCCGTTGGGTTTGTGACCGACACTCTGTCCAAAATCGACCTGATCCGGCAGCACGGCTCCATAGAGGAAATCCTGGAAAACATTGATACAAGTGTAAGTTAAATAA-TTTTTTTCTCTTACTGAGATTCGTTTTGTGTTGCGTG---GATCTAGTGGAAGCAAGCAAAAATTTACAACC--AGAGTGTGAGATACATCTACACA-----------TTTTTTTACAAGCGATGCATGTTAAGTTGCAGGACTTGGAGAAATGTTTTGTTTTAATTTGTTTTGGGTTTTTT------AAAACACCAACAAGGATGCGTAAAGATTAC-AAAAAGTTGATACAAAATATGTCTTGCGGATGAT-AAAAATCACACCTCATGCTTACTTTAGTTTTTTTGTACATTTTATTTGAATCCATGAATGCATTTTGAATGAAAAATACCTTTTCTGAACTCCTGTAAAACTCAGAATGGAGATTAGTCTATTAGTACTGAACAGTTGTTTTCCACAATTTCTCCCATGTTTCATTTTACTTTTAAAAATAGCTGTTTGAAAGAACTTTATAGAAACATGTTTACTTGATTTCCCATTATACATTTATCTAACCATTCACAATGTCAGTTGAGTCAGTGGAAACATTTACGTAGTCAAATATTT-AAAAAATTGATGTATTTTGAATAATGTCTGGACTTTTAGCTCCCTCATCTTTCGGCTTCTTGACATGTTTTGGGTCACCCCAATGCATCTTTTTACTAGACAATAAATAAACTAATTGCGGTCCAACCAGGCAGTGAATGTAATTTTTTTTGTTTTTGTGTGCGTTTTGTTCACCTTTTTGCAGAAGCATCCGGCCCCAGAGGAAATTATGCTGGGGAGCATGGGTTCAATCTTGAATTTAATGACTCGGGCACAGCTAAAAGTGTCACCTCCACAGTAAGTTGCTCATCATTTCTTTTTCACATTTTAATCTGTTGAAATCTTAGCTGTACAAGCCCACCGTAACGTATAAAACCTATAAATATTTAA-CCTTTTTTT-CTAAATTTGTGATAAGAGATGACTTTAGCTGAAAAACTATATGT------------------------------ATG-T-------------------------------------------------------------------------------------------------------------------AATTTAGTAAATGAAAGTTCAGCTGTCAGCAACAAGCTTTAATTTAAAACATTCTTATCTAGTGCCACAAACCATTTAAAACTTTGTAAATTAACAGTGTAGAAAAATTCTTACCTTGATTCCGCATCAAAAA-TCCATTCTTTCGAATCTCTTGCGGTGGCATTCAGGCGGTGTCTCGTTCGTTGTGGCGATTCGCTAAAGTTTAAGGGTCGGAGGCCGACACTGCCCTGAACCAACCAATGGCGTTCGTGTTTCCTCGCTGACTGATCGCCTCTGGCTCACGGTTGGTCGGTTCAGCTGAAGTTAGGGTGGTCTGGAGCGAAACTCCCGCCCCCCTGCGACCGGTACTCTGCTGTGTGAGAGGAGCAGCTCGGCTGCCATGCACAGG-TCTGACATGACGGG-ACATGTTCCTGCAGAGGCGTCCCTCAGAACAGAAAGGGTTAAAAGTAAATGACGAAGAAGTTTGATTTATCTCAGCTTTTGGTGAGAGAGATGGAACGATTCTCCAATTCTTTGGAACCAAGGATTAGTAAACAGTTTGGGTAGAA------------------------------TTTGCTAAGATTGTAAAGTTTTTGGTGAGCAGAATCCACATCGGTAAGCAGCACCACTGATGGGAATGCCTGTGTCTGTCTCACTAGTACTCAGT
pygmaeus      AGATGCAACTTACAGCACTTGAGAAAAGTTTAAAATCTGACACAAGAAAAACAAAATTAAGCCTGTTTAAAAATTATCAATCTGACGAAAAA----GAAACAGAACTTGTGACTTTTAAGTGCTGACACTTCTTTGGTTTTAAGTTTTTGTTTGTACYTRTTGTGGTKTGTGTGCACAGTGCATCT?CAGCTCAATCAATACACTTTAAATTCAAAATTAATTTTTGAAAATTAGAATTTTG-------TATTATAATTTAATTGACATTCATTGTTATGTTTTCAGCTTACTCACAA---GTACTATTTTTATGCCCATAAT--TTAAT--------TTTTACTGTTTTTAAGAAAA--ATTACTCCTTGTCAATTACTTACTAACTACAATAACTCATTATATTCAGATTATCAGAGTTTATTTATA-----GCGCTTTTT---------TTTTTCTAATTTTGTGTAATTTTTTATCAGAAGTACAATGAACATCTGAAATAGCACAGATGGCAGAAAATTAACATATTTGCAATAATGACTTAAAATTTGTGTTTTTCTGATTCTTTTTTTCTTATTTTTCCACTCAAACGAAGCAGTAAAAGTTCTAGCCTGCTTTAAAAA-TAGCAGATTCTCACACTGCATGCATATTCCTGCTTCTTTGGAGAAGGCTTGTCATGTGCAGCGCTGATGTTAAATCTATGGTGATGAAGTGGTCACTGCCAAGGATATTGCTGACTCCAAAAGATGCCAAAGTACTCAAGCACACACATACAGGCACACCCTCTTGCATGCCATAGATTTTTTT-ACGGTAAGTGGTCCTGAGTGGAAATCAAAGGTCAGTGGTGTACAGATAGCTTAAGCATATTTAATTAAAGATTGTTTAGTCTGCGTGTGTGTGTGTGACAGGAGGCTCCAATGTACAGTAAATTAATACATTGCCTGACCCCGCAATTCTAAAATATAGTCTATTTTTACATAATTGTTAGGTACATTGGTTGCTC-----------------AGGAAACTGAACTTTTTT--AAATAAATGGGAGCCAAGAATCAGCAATAAAATGGATAATGCTTCATATTTCCTCAAAGATTTTTGTAAAGCTCCGCAAAAAAGAAAGATGTTAACTAACGGAAGTACAAAAGCCACACTCACAAAAAGCATATTTTCAACCATGTCCTAAAGCAACACATGCTCAATCCCCACAAAATTATATTGCTGTAGAATAAGCAAGGGAAA-TA-CATTGTGAATGCAGGTTTAAAAACAGAGACCCATTGGCATACATCTTTGAAGCCCGGCACCATGTCCCCCGAGGCGTTCCTGCAGGAAGCTCAGGTCATGAAGAAACTGAGACACGAGAAGCTAGTTCAGCTGTACGCTGTGGTTTCTGAGGAGCCCATCTACATCGTAACAGAGTTCATGGACCAAGGTCAGCATGCTAACATTTTAGACCTTATAACTGAATTTCTCCCTGAAATTTCCTTAGTTGTTTAAAGATTTGCTGCGTTTAACAAACTCCTCTACAAACAGGCAGCTTATTGGAGTTTCTGAAGGGACAGTATAGTGCGATGCTCCGCCTCCCTCAGCTGGTGGACTTTGCCTCTCAGGTCAGAATATTTTCTTACCATTAGCTTGAGTTGCTATACCTGTTTGTTTGTTTTTTTT--GTTGTTGTTTTTTGTAATAAACCCAAAATGTTGCCACCTTTCATCAGATTGCTTCAGGGATGGCCTACGTAGAGAGGATGAACTACGTTCATAGAGATCTCCGAGCCGCTAACATCCTGGTTGGAGATAATCTGGTTTGCATTGGCCATGAGGGTCAACACATTCCTGAGCTGCAGCCAGTATCATAAAATGTATCGGACAGTCAAAGCTACAAGTGGCCGCCAGATCTTTCAGCCCTTGCACACCCTCAGAGCTGCAGAAAAGGAACTTCTTCCTGGCTTTCACCAGTTTGAATGGCAGCCAGCTCTCAAAAACGTGTCCACATCTTATAATGTTGGAATCATAAATGGGCTGTCAGGATGGACATCTTCGTTAGATGACTCCCCAGCTGACACCATCACCCGGCGCTTTCGCTATGATGTGGCGCTTGTTGGAGCACTGAAGGACCTTGAGGAGGACATCATGGAAGGTCTGAGAGACACTGGAATGGAAGATAGTGCTTGCACCTTGGGCTTTAGAGTCATGATCAAGGAGTGCTGTGATGGCATGGGTGATGTTAGCGAAAAGCATGGTGGAGGACCAGCTGTTCCTGAGAAGGCTGTTCGCTTCTCTTTCACTGTTATGTCTGTCTCTATCCAGGCTGAAGATGAACAGGAGGAGGTCACAATTTTTACAGAGCCAAAGCCCAATTCTGAACTATCCTGTAAGCCCCTTTGCCTTATGTTTGTGGATGAATCAGACCACGAGACTCTCACTGCTGTTTTGGGGCCCATAGTCGCAGAGCGAAATGCGATGAAAGAGAGCAGGCTCATTCTGTCTATGGGTGGCATGCCACGCTCCTTTCGCTTCCACTTTAGGGGCACAGGATATGATGAAAAGATGGTGCGTGAAATGGAGGGCCTGGAAGCTTCGGGATCTACATACATCTGTACTTTGTGTGACTCCAGTCGAGCAGAGGCTGCTCAAAACATGGTGCTACACTCCGTCACCCGCAGCCATGATGAGAATCTGGAACGTTATGAAATATGGAGAACCAACCCCTTTTCTGAGTCTGTAGATGAGCTACGAGACAGAGTCAAAGGAGTCTCGGCCAAGCCCTTTCTGGAGACCCAGCCCACGATAGATGCATTGCACTGCGACATAGGCAATGCCACTGAATTCTACAAAATCTTCCAGGATGAAATTGGAGAAGTGTATAAAAACCCCAACCCCAGCAGAGAGGACCGGCGCAGCTGGAGGGCAGCCTTGGATAAACAGCTGAGGAAGAAGATGAAGCTTAAACCAGTGATGAGGATGAATGGGAACTATGCCCGAAGGTTAATGACCATGGAGGCTACTGAGGTGGTTTGTGAACTGGTGCCCTCAGAGGAGAGGAGAGAGGTCCTGAGGGAACTCATGAGGCTCTACCTCCAAATGAAACCTGTGTGGCGTGCCACCTGTCCAGCCAAGGAGTGCCCTGACCAGCTGTGCCGCTACAGTTTTAACTCCCAGCGCTTTGCTGACCTGCTCTCCGCTACCTTCAAGTACAGGTACAATGGAAAAATAACCAATTACCTGCACAAGACCCTGGCCCATGTGCCTGAAATCATAGAGAGAGATGGATCTATTGGAGCCTGGGCCAGCGAGGGGAACGAGTCGGCAAACAAACTGTTCAGGCGTTTCAGGAAGATGAATGCACGTCAGTCCAAGGCCTTTGAACTGGAAGAC????????CTTCAGTATCAGCTGGCGATCAACAGAGAAAAATCCTCCATTACTGTAACGGAGTGAGTGGAGCATGAACTGTCTCTCTCTCTCT----------------CACACACACACATGCATGCATACACATATGTTTGCGTGGCTATCTTTGTGGGAACTTTCCATTGACTTCCATTCATTTCTACATCCTAAACTTTACCCTAACCTTACCCATTACATACCTAACCAAAACTCAATTCACACCTTAGTCCTAAATCTCACCCCTGACCCAAAAA-CATTTTTTT-CCCTTGTGGG-------CTTTGGTCCCCACAACATAGTATGTGTCACGAAAATGGTCCCCACAAGGTATTACAAATAAAGAAAACCACACACACACGCACAC----CTCTCTGCCATTCTGCAATAAATTCGCTCATGGTGATGATGGTTTGTTTCCGCAGGCTGGTGAAGTGGATTGAAGGCTGTGTTTGTGAAGATCCATTTCTGAACCCTGAGCTGATGCGAGCCAACCCCTGGGTGGAGAAGGTGGTGCAGAACCTCATGGTGCTCAGGTACGAAAACCGTCCTCCCATCTTGCTATACTGCTTCAATTTTCTTTT-TTGCTATATGATACTTGTAGCAGTGTCTGACTGACCTGCAGC------------------------------------------------------------------------------------ATTTTAATAAAACCCAATGCACTCTCAGAGCTCT--GTTTTTAATTTCATGCTGAAACGACTATCTGATTAAAGCAGGATTAAATTAAGTTACTCTCTGTTTTTATAAAAGCTCCTGCGAGTCATCTAAATTAATCAAGAACAAAGCTGAATATAAATGTTTGTGTGTTGTCATGAGCAGCTGTCTGGTTGTTTTGTGTTCTGCTGAGCTTGGAATAATAATGTGGCGTTCTGTGCAGGTTTGGGAACCGAATCTTTGGGCCGATCTGGAACAGAGACAGTGTCGCCTGCGTCGTTCTTACCTTTAAAGAACCATTCGGCACTCAGAAGAGCTGGCCACAGACATCGACGGCTTTCAGCATCCAGGCCATGGCGACCTGACTGGATGGGCCAGACAAGGTAATTCTATTGATTTACATTCTGTTAAATGATTATACAAAAACATGCGAGACATTTTTCTTTCATCCACAACTTTCCTGTCTTTGTTTGAACCTCTTTTACCTTCTCACTAGGTGTGCTGCTGCTCAACGCCGTGCTGACTGTCAGGGCGCACCAAGCTAACTCCCACAAAGACAGAGGCTGGGAGACCTTCACTGACGCTGTGCCACCAAAAGATTGGACTCAAGTACGTTTGTCTGAAAATGCTTTAGGTTTATTATTTCTATTTTTATTTCAGTTGTCTTCTGTTAGAGCATACAGTATTTATGTTTTATGGTGCATTTAGGTACTTTGAAGAATTTGAGAAAAGGATCCCAAGAGTTGAAATGGAAAAGATGGAGGTGATTTTGCTTTTGATCATTTCTGATGTCTTTTTAAAATTATTTTATTTACAGTTTTTTT----AACTGTAATCTTTTGTTTTGTTTTTTATTAAGGTACTTATTCTGGGGGAATTAAAGAAAATTGGTCCAGAATATATCGGAACAATCTGTGGAAGCTATAGGAGAGGTACTTTCATCAAACTGATATTCAGTCTTTAATTTTTAAGAGTGGCTCATCTTTTT-AAAATGATATTTCTAATTTCCAGGTGCAGCATCGAGTGGTGATATTGATATTTTACTGACTCACCCAAATTACACTTCTCAAACAGAGAAGCAGGTAAAACCTAAACATATACTGTTGCTCGCTTAAAGTAAATAAAGTATGTTGGTAAGAAGAAGTGGATCG-TTTTTT----AACTAATTGAACTTTCTCTGTTTCCAGCCAAAGCTTCTTCATGCTGTGGTCGATCATTTGGAGTCCGTTGGGTTTGTGACCGACACTCTGTCCAAAATCGACCTGATCCGGCAGCACGGCTCCATAGAGGAAATCCTGGAAAACATTGATACAAGTGTAAGTTAAATAA-TTTTTTTCTCTTACTGAGATTCGTTTTGTGTTGCGTG---GATCTAGTGGAAGCAAGCAAAAATTTACAACCAGAGAGTGTGAGATACATCTGCACA------------TTTTTTACAAGCGATGCATGTTAAGTTGCAGGACTTGGAGAAATGTTTTGTTTTAATTTGTTTTGTTTTTTTT------AAAACACCAACAAGGATGCGTAAAGATTAC-AAAAAGTTGATACAAAATATGTCTTGCGGATGAT-AAAAATCACACCTCATGCTTACTTTAGTTTTTTTGTACATTTTATTTGAATCCATGAATGCATTTTGAATGAAAAATACCTTTTCTGAACTCCTGTAAAACTCAGAATGGAGATTAGTCTATTAGTACTGAACAGTTGTTTTCCACAATTTCTCCCATGTTTCATTTTACTTTTAAAAATAGCTGTTTGAAAGAACTTTATAGAAACATGTTTACTTGATTTCCCATTATACATTTATCTAACCATTCACAATGTCAGTTGAGTCAGTGGAAACATTTACGTAGTCAAATATTT-AAAAAATTGATGTATTTTGAATAATGTCTGGACTTTTAGCTCCCTCATCTTTCGGCTTCTTGACATGTTTTGGGTCACCCCAATGCATCTTTTTACGAGACAATAAATAAACTAATTGCGGTCCAACCAGGCAGTGAATGTAATTTTTTTTGTTTTCGTGTGCGTTTTGTTCATCTTTTTGCAGAAGCATCCGGCCCCAGAGGAAATTATGCTGGGGAGCATGGGTTCAATCTCGAATTTAATGACTCGGGCACAGCTAAAAGTGTCACCTCCACAGTAAGTTGCTCATCATTTCTTTTTCACATTTTAATCTGTTGAAATCTTAGCTGTACAAGCCCATAGTAACGTATAAAACCTATAAATATTTAA-CCTTTTTTT-CTAAATTTGTGATAAGAGATGACTTTAGCTGAAAAACTATATGT------------------------------ATG-T-------------------------------------------------------------------------------------------------------------------AATTTAGTAAATGAAAGTTCAGCTGTCAGCAACAAGCTTTAATTTAAAACATTCTTATCTAGTGCCACAAACCATTTAAAACTTTGTAAATTAACAGTGTAGAAAAATTCTTACCTTGATTCCGCATCAAAAA-TCCATTCTTTCGAATCTCTTGCGGTGGCATTCAGGCGGTGTCTCGTTCGTTGTGGCGATTCGCTAAAGTTTAAGGGTCGGAGGCCGACACTGCCCTGAACCAACCAATGGCGTTCGTGTTTCCTCGCTGACTGATTGCCTCTGGCTCACGGTTGGTCGGTTCAGCTGCA-TTAGGGTGGTCTGGAGCGAAACTCCCGCCCCCCTGCGACCGGTACTCTGCTGTGTGAGAGGAGCAGCTCGGCTGCCATGCACAGG-TCTGACATGACGGG-ACATGTTCCTGCAGAGGCGTCCCTGAGAACAGAAAGGGTTAAAAGTAAATGACGAAGAAGTTTGATTTATCTCAGCTTTTGGTGAGAGAGATGGAACGATTCTCCAATTCTTTGGAACCAAGGATTAGTAAACAGTTTGGGTAGAA------------------------------TTTGCTAAGATTGTAAAGTTTTTGGTGAGCAGAATCCACATCGGTAAGCAGCACCACTGATGGGAATGCCTGTGTCTGTCTCGCTAGTACTCAGT
pcompressa    AGATGCAACTTACAGCACTTGAGAAAAGTTTAAAAACTGA--CAAGAAAAACTAAATTAAGCCTGTTTAAAA-TGATCAACCTGACGAAAGAAAGAGAAACAGAACTTGTGACTTTTAAGTGCCGACACTTCTTTGGTTTGAAGTTTTTATGTGTACATGTAGTGGTTTGTGTGCACAGTGCATCTGCAGCTCAGTCAACACACTTTAAATGCAAAATAAATTTTTGAAAATTAGAATTTTGCCTTATGTATTATAATTTAATTGACATTCACTTTTATTTTTTCAGCTTACTCATAACAAGTAATATTTTTATGCCCATAAT--TTAATT-------TTTTACTGTTCTTAAGAAAA--ATTACTCCCTGTCAACTACTTACTAACTACAATAACTCGTTGTATTCAGATGATCAGAATTTATTTATATGTTTGTTTTTTTTGTTGTTG-TTTTTTCTAATTTTGTGTAATTTTT-ATCAGAAGTACAATGAACAGCTGAGATAGCACAGATGGCAGAAAATTAACATATTTGCAATAATGACTTAAAATTTGTGTTTTTCTGATTCTTTTTTTCTTATTTTTCCACTCAAAGGAAGCAGTAAAAGTTCTAGCCTGCTTAAAAAAATAGCTGATTCTCACACTGCATGCATATTCCTGCTACTTTGGAGAAGGGTTGTCATGTGCAGCGCTGATGTTAAATCTATGGTGATGAAGTGGTCACTGCCAAGGATATTGCTGAGTCTATAAGATGCCAAAGTACTCAAGCACACACATACAGGCACACCCTCTTGAATGCCATAGATTTTTTTTACGGTAAGTGGTCCTGAGTGGAAATCAAAGGTCAGCGGTGTACAGATAGCTTAAGCATATTTAATTAAAGATTGTTTAGTCTGGGTGGGTTTGTGTGACAGGAGGCTCCAAAGTA-----AAGTAATACATTACCTGACCCCGCATTTCTAAAATGTATCGTATTTTTACATAATTGTTAGGTACATTGGTTGCTCTACTTTATCTAATTAAAAGGAAACTGCACTTTTTTTTAAATAAATGGGAGCCAAGAATCAGCAATAAAATGGATAATGCTTCATATTTCCTCAAAGATTTTTGCAAAGCTCCACAAAAACAAAAGACGTTAACTAACGGAAGTAAAAAAGCCGCACTCTCAAAAAGCATATTTTCAACCATGTCCTAAAGCAACACATGCTCAATCACCACAAAATTATATAGCTGTAGAATAAGCAAGG-AAAATA-TATTGTGAATGCAAGTTTAAAAACAGAGACCCATGGACATACATCTTTGAAGCCCGGCACCATGTCCCCCGAGGCGTTCCTGCAGGAAGCTCAGGTCATGAAGAAACTGAGACACGAGAAGCTGGTTCAGCTGTACGCCGTGGTTTCTGAGGAGCCCATCTACATCGTAACAGAGTTCATGGACCAAGGTCTGCATGCTAACATTTTAGGCCCTATAACTGAATTTCTCCCTGGAATTTCCTTAGTTGTTTAAAGATTTGCTGCGTTTAACAAACTCCTCTACAAACAGGCAGCTTATTGGAGTTTCTGAAGGGACAGTATAGTGCAATGCTCCGCCTCCCTCAGCTGGTGGACTTTGCCTCTCAGGTCAGAATATTTTCCTACCATTAGCTTGAGATGCTATACCTTTT?GTTTTGTTTT-----GTT-TTGTTTTTTGTAATAAACCCTAAATGTTGCCACCTTTCATCAGATTGCTTCAGGGATGGCCTACGTAGAGAGAATGAACTACGTCCATAGAGATCTCCGAGCCGCTAACATCCTGGTTGGAGATAATCTGGTTTGCATTGGCCATGAGGGTTAACACATTCCTGAGCTGCAGCCAGTATCATAAGATGTATCGGACAGTCAAAGCTACAAGTGGCCGCCAGATCTTTCAGCCCTTGCACACCCTCAGAGCTGCAGAAAAGGAACTTCTTCCTGGCTTTCACCAGTTTGAATGGCAGCCAGCTCTCAAAAACGTGTCCACATCTTGTAATGTTGGCATCATAAATGGGCTGTCAGGATGGACATCTTCGTTAGATGACTCCCCAGCTGACACCATCACCCGGCGCTTTCGCTATGATGTGGCGCTTGTTGCAGCACTGAAGGACCTTGAGGAGGACATCATGGAGGGTCTGAGAGACACTGGAATGGAAGATAGCGCTTGCACCTTGGGCTTTAGAGTCATGATCAAGGAGTGCTGTGATGGCATGGGTGATGTTAGCGAAAAGCATGGTGGAGGACCAGCTGTTCCTGAGAAGGCTGTTCGCTTCTCTTTCACTGTTATGTCTGTCTCTATCCAGGGTGAAGATGAACAGGAGGAGGTCACCATTTTTACAGAGCCAAAGCCCAATTCTGAACTATCCTGTAAGCCCCTTTGCCTTATGTTTGTGGATGAGTCAGACCACGAGACTCTCACTGCTGTTTTGGGGCCCATAGTTGCAGAGCGAAATGCGATGAAAGAGAGCAGGCTCATTCTATCTATGGGCGGCATGCCACGCTCCTTTCGCTTCCACTTCAGGGGCACAGGGTATGATGAAAAGATGGTGCGTGAAATGGAGGGCCTGGAAGCTTCGGGATCTACATATATCTGTACTTTGTGTGACTCTAGTCGAGCAGAGGCTGCTCAAAACATGGTGTTACACTCCATCACCCGCAGCCATGATGAGAATCTGGAACGTTATGAAATATGGAGAACCAACCCCTTTTCTGAGTCTGTAGATGAGCTACGAGACAGAGTCAAAGGAGTCTCGGCCAAGCCCTTTCTGGAGACCCAGCCCACGCTGGATGCATTGCACTGCGACATAGGCAATGCCACTGAATTCTACAAAATCTTCCAGGATGAAATTGGAGAAGTGTATAAAAGCCCCAACCCCAGCAGAGAGGAAAGGCGCAGCTGGAGGGCAGCCTTGGATAAACAGCTGAGGAAGAAGATGAAGCTTAAACCAGTGATGAGGATGAATGGGAACTATGCCCGAAGGTTAATGACCATGGAGGCTACTGAGGTGGTTTGTGAACTGGTGCCCTCAGAGGAGAGGAGAGAGGTCCTGAGGGAACTCATGAGGCTCTACCTCCAGATGAAACCTGTGTGGCGTGCCACCTGTCCAGCCAAGGAGTGCCCTGACCAGCTGTGCCGCTACAGTTTTAACTCCCAGCGCTTTGCCGACCTGCTCTCCGCTACCTTCAAGTACAGGTATAATGGAAAAATAACCAATTACCTGCACAAGACCCTGGCCCATGTGCCTGAAATCATAGAGAGAGATGGATCTATTGGAGCCTGGGCCAGCGAGGGGAACGAGTCGGCAAACAAACTGTTCAGGCGTTTCAGGAAGATGAATGCACGTCAGTCCAAGGTCTTTGAACTGGAAGACGTTCTAAACTTCAGTATCAGCTGGCGATCAACAGAGAAAAATCCTCCATCACTGTAACGGAGTGAGTGGACCATTAAATGTCTCTCTCTCTCT------------------------CACACACACACACACACA-ATGTTTGCGTGGCTATCTTTGTGGGGACTTTCCATTGACTTCCATTCATTTCTACATCCTACACCTTACCCTAACCCTACTCATT-CA--CCTAACCAAAACTCAATTCACACCTCAGTCCTAAATCTCACCC--GACCCAAAAA-C----GTTTCCCCTTGTGGGGACCAGGCTTCGATCCCCACAACATAGTATGTGTCAGAAAAATGATCCCCACAAGGTATTACAAACAAAGAAAACCACACACGCACACACAC----CTCTCTGCCATTCTGGAATGAACTCGCTCATGGTGATGATGGTTTGTTTCCGCAGGCTGGTGAAGTGGATTGAAGGCTGTGTTTGTGAAGATCCATTTCTGAACCCTGAGCTGATGCGAGCCAACCCCTGGGTGGAGAAGG?????????????????????????????AAAAACCGTCCTCCCATCTTGCTTAACTGCTTCAGTTTTCATTT-TTGCTATATGATACTT-TAGAAA-------------------GATTGAAATACTGCAATACACTCTGCTTTTTTTTTTTTTTTATTAATTTGCTTTAGTTGTAGCAGCGTCTGACTGATCTGCAGCATTTTAATAAAACCCAATGCACTCTCAGAGCTCTCTGTTTTTAATTTCATGCTGAAACAACTATCTGATTATAGCAGGATTAAATTAAGTTA-------------------CTCCTGCGAGTCATCTAAATTAATCAAGAACAAAGCTGAATATAAATGTTTGTGTGTTGTCATGAGCAGCTGTCTGGTTGCTTTGTGTTCTGTTGAGCTTGGAATAATAATGTGGCGTTCTGTGCAG-TTTGGGAACCGAATCTTTGGGCCGATCTGGAACAGAGACAGTGTCGCCTGCGTCGT-CTA???????????????????????????AAGAGCTGGCCACAGACATCGACGGCTTTCAGCATCCAGGCCATGGCGACCTGACTGGATGGGCCAGACAAGGTACCTCTATTGATTTACATTCTGTTAAATGATTAAACAAAAAGATGTTAGACATTTTTCTCTCATCCACAACTTTCCTGTCTTTGTTTGAACCTCTTTTACCTTCTCACTAGGTGTGCTGCTGCTCAACGCCGTGCTGACTGTCAGGGCGCACCAAGCTAACTCCCACAAAGACAGAGGCTGGGAGACCTTCACTGACGCTGTGCCACCAAAAGATTGGACTCAAGTAAGTTTGTCTGAAAATGCTTTAGGTTTATTATTTCTATTTT-ATTTCAGTTGTCTTCTGTTAGAGCATACAGTATTTTTGTTTTATGGTGCATTTAGGTACTTTGAAGAATTTGAGAAAAGGATCCCAAGAGCTGAAATGGAAAAGATGGAGGTGATTATGCTTTTGATAATTTCTGATGCCTTTTTTAAATTATTTTATTTACAGTTTTTTT----AACTGTAATCTTTTGCTTTGTTTTTTATTAAGGTTCTTATTCTGGGGGAATTAAAGAAAATTGATCCAGAATATATCGGAACAATCTGTGGAAGCTATAGGAGAGGTACTTTCATCAAACTGATATTCAGTCTTTAATTTTTAAGAGTAGCTCATCTTTTT-AAAATGATATTTTTAATTTCCAGGTGCAGCATCGAGTGGTGATATTGATATTTTACTGACTCACCCAAATTACACTTCTCAAACAGAGAAGCAGGTAAAACCTAAACATATACTGTTGCTCGCTTAAAGTAAATAAAGTTTGTTGGTAAGAAGAAGTGGATTG-TTTTTTTT--AACTAATTGAACTTTCTCTGTTTCCAGCCAAAGCTTCTTCATGCTGTGGTCGATCATTTGGAGTCCATTGGGTTTGTGACCGACACTCTGTCCAAAATCGACCTGATCCGGCAGCACGGCTCCATAGAGGAAATCCTGGAGAACATTGATACAAATGTACGTTAAATAATTTTTTTTCTCTTACTGAGATTCTTTTTGTGTTATGTG----------T-GAAACAAGCAAAAATTTACAACCAGAG---------------------TTTTTTTTTTTTTTTTTTACAAGCGATGCATGTTAAGTTGCAGGACTTAGAGAAATGTTT--TTTTAATTTGCTTATTTTTTTT-------AAAACACCAACAAGGATGCATAAAGGTTACAAAAAAATTGAGACAAAATGTGTCTTGCAGATGAT-AAAAATCACACCTCATGCTTACTTTAGTCTTTTTGTACATTTTATT--------TGAATGCATTTTGAATGTAAAATACCTTTTCTGAACTCTTGCAAAACTCAGAATGGAGATTAGTCTATAAGTACTGAACAGATGTTTTCCACAATTTCT-CCATGTTTCATTTTACTATTAAAAATAGCTGT-----------TTATAGAAACATGTTTACTTGATTTCTCATTATACA-TTATCTAACCATTCACAATGTCAGTTGAGTCAGTGGAAACATTTATGT--------------------------------------------------AGCTCCCTCATCTTTCGGCTTCATGACATGTTTTGGGTCACCCCTGTCCATCTTTTTACGAGACAATAAATAAATTAATTGCGGTCAAACCAGGCAGTGGACGTGA---TTTTTGTTTTTGTGTGTGTTTTGTTCACCTCTTCGCAGAAGCACCCGGCCCCAGAGGA????????????????????????????????????????????????????????????????????????????????????????????TTTTCACATTTTAATCTGTTGAAATCTTAGCTGTACAAACCCACCGTAACGTATAAAACCTATAAATATTTAAACCGTTTTTGGCTAAATTTGTGATAAGAGATGACTTTAGCTGAAAAACTATATGTTTTGGGAGATTTTTTT--CTGCAACCAAACATG---AGGAGCAGAAATGAGCCTCAAATCTGAGACAATGGAGCTTTCTATAGCACCACATTTCTGTATATCGCTCCTTCCCTCCACAAAACCTCTTCAAAGCTCAAATTACTTCGTTTTAATTTAGTAAATGAAAGTT-ACCTGTCAGGAAAAAACTTTAATTTAAAACATTCTTATCTAGTGCCACAAACCATTTAAAACTTTGTAAATTAACAGTGAAGAAAAATTCTTACCTTGATTCCGCATCAAAAG-TCCATTCTTTGAAATCTCTTGCGGTGGCATTCAGG????????????????????????????????????????????????????????????????????????????????????????????????????????????????????TTGGTCGGTTCACCTGAAGTTAGGGTGGTCTGGACGGAAACTCCCGCCCC---------GGTACTCTGCTGTGTGAGAGGAGCAGCTCGGCTGCCATGCACAGGCTCTGACATGATGGGGACATGTTCCTGCAGAGGCGTCCCTCAGAACAGAAAGGGTTAAAAGTAAATGACGAAGAAGTTTGATTTATCTCAGCTTTTGGTGAGAGAGATGGAACGATTCTCTGATTCTTTGGAACGG--------------TTTTGGGTAGAATTGAACGGTTTTGGGTAGAATTGACTTGGG----------TTGTAAAGTTTTTAGTGAGCAGAATCTACACCGGTAAGCAGCACCACTGATGGGAACGTCTGTGTCTGTCTCGTTCT????????
polmecae      AGATGCAACTTACAGCACTTGAGAAAAGTTTAAAAACTGA--CAAGAAAAACTAAATTAAGCCTGTTTAAAA-TGATCAACCTGACGAAAGAAAGAGAAACAGAACTTGTGACTTTTAAGTGCCGACTCTTCTTTGGTTTGAAGTTTTTATGTGTACATGTAGTGGTTTGTGTGCACAGTGCATCTGCAGCTCAGTCAACACACTTTAAATGCAAAATAAATTTTTGAAAATTAGAATTTTGCCTTATGTATTATAATTTAATTGACATTCACTTTTATTTTTTCAGCTTACTCATAACAAGTAATATTTTTATGCCCATAAT--TTAATT-------TTTTACTGTTCTTAAGAAAA--ATTACTCCCTGTCAACTACTTACTAACTACAATAACTCGTTGTATTCAGATGATCAGAATTTATTTATATGTTTGTTTTTTTTGGTGGTGGTTTTTTTAAATTTGGGGAAATTTTT-ATCAGAAGTACAATGAACAGCTGAGATAGCACAGATGGCAGAAAATTAACATATTTGCAATAATGACTTAAAATTTGTGTTTTTCTGATTCTTTTTTTCTTATTTTTCCACTCAAAGGAAGCAGTAAAAGTTCTAGCCTGCTTAAAAAA-TAGCTGATTCTCACACTGCATGCATATTCCTGCTACTTTGGAGAAGGGTTGTCATGTGCAGCGCTGATGTTAAATCTATGGTGATGAAGTGGTCACTGCCAAGGATATTGCTGAGTCTATAAGATGCCAAAGTACTCAAGCACACACATACAGGCACACCCTCTTGAATGCCATAGATTTTTTTTACGGTAAGTGGTCCTGAGTGGAAATCAAAGGTCAGCGGTGTACAGATAGCTTAAGCATATTTAATTAAAGATTGTTTAGTCTGGGTGGGTTTGTGTGACAGGAGGCTCCAAAGTA-----AAGTAATACATTACCTGACCCCGCATTTCTAAAATGTATCGTATTTTTACATAATTGTTAGGTACATTGGTTGCTCTACTTTATCTAATTAAAAGGAAACTGCACTTTTTTTTAAATAAATGGGAGCCAAGAATCAGCAATAAAATGGATAATGCTTCATATTTCCTCAAAGATTTTTGCAAAGCTCCACAAAAACAAAAGACGTTAACTAACGGAAGTAAAAAAGCCGCACTCTCAAAAAGCATATTTTCAACCATGTCCTAAAGCAACACATGCTCAATCACCACAAAATTATATAGCTGTAGAATAAGCAAGG-AAAATA-TATTGTGAATGCAAGTTTAAAAACAGAGACCCATGGACATACATCTT????????????CCATGTCCCCCGAGGCGTTCCTGCAGGAAGCTCAGGTCATGAAG???CTGAGACACGAGAAGCTGGTTCAGCTGTACGCCGTGGTTTCTGAGGAGCCCATCTACATCGTAACAGAGTTCATGGACCAAGGTCTGCATGCTAACATTTTAGGCCCTATAACTGAATTTCTCCCTGGAATTTCCTTAGTTATTTAAAGATTTGCTGCGTTTAACAAACTCCTCTACAAACAGGCAGCTTATTGGAGTTTCTGAAGGGACAGTATAGTGCAATGCTCCGCCTCCCTCAGCTGGTGGACTTTGCCTCTCAGGTCAGAATATTTTCCTACCATTAGCTTGAGATGCTATACCTTTTTGTTTTGTTTT-----GTT-TTGTTTTTTGTAATAAACCCTAAATGTTGCCACCTTTCATCAGATTGCTTCAGGGATGGCCTACGTAGAGAGAATGAACTACGTCCATAGAGATCTCCGAGCCGCTAACATCCTGGTTGGAGATAATCTGGTTTGCATTGGCCATGAGGGTTAACACATTCCTGAGCTGCAGCCAGTATCATAAGATGTATCGGACAGTCAAAGCTACAAGTGGCCGCCAGATCTTTCAGCCCTTGCACACCCTCAGAGCTGCAGAAAAGGAACTTCTTCCTGGCTTTCACCAGTTTGAATGGCAGCCAGCTCTCAAAAACGTGTGCACATCTTGTAATGTTGGCATCATAAATGGGCTGTCAGGATGGACATCTTCGTTAGATGACTCCCCAGCTGACACCATCACCCGGCGCTTTCGCTATGATGTGGCGCTTGTTGCAGCACTGAAGGACCTTGAGGAGGACATCATGGAGGGTCTGAGAGACACTGGAATGGAAGATAGCGCTTGCACCTTGGGCTTTAGAGTCATGATCAAGGAGTGCTGTGATGGCATGGGTGATGTTAGCGAAAAGCATGGTGGAGGACCAGCTGTTCCTGAGAAGGCTGTTCGCTTCTCTTTCACTGTTATGTCTGTATCTATCCAGGGTGAAGATGAACAGGAGGAGGTCACCATTTTTACAGAGCCAAAGCCCAATTCTGAACTATCCTGTAAGCCCCTTTGCCTTATGTTTGTGGATGAGTCAGACCACGAGACTCTCACTGCTGTTTTGGGGCCCATAGTTGCAGAGCGAAATGCGATGAAAGAGAGCAGGCTCATTCTATCTATGGGCGGCATGCCACGCTCCTTTCGCTTCCACTTCAGGGGCACAGGGTATGATGAAAAGATGGTGCGTGAAATGGAGGGCCTGGAAGCTTCGGGATCTACATATATCTGTACTTTGTGTGACTCTAGTCGAGCAGAGGCTGCTCAAAACATGGTGTTACACTCCATCACCCGCAGCCATGATGAGAATCTGGAACGTTATGAAATATGGAGAACCAACCCCTTTTCTGAGTCTGTAGATGAGCTACGAGACA??????????????????????????????????????????????????GATGCATTGCACTGCGACATAGGCAATGCCACTGAATTCTACAAAATCTTCCAGGATGAAATTGGAGAAGTGTATAAAAGCCCCAACCCCAGCAGAGAGGAAAGGCGCAGCTGGAGGGCAGCCTTGGATAAACAGCTGAGGAAGAAGATGAAGCTTAAACCAGTAATGAGGATGAATGGGAACTATGCCCGAAGGTTAATGACCATGGAGGCTACTGAGGTGGTTTGTGAACTGGTGCCCTCAGAGGAGAGGAGAGAGGTCCTGAGGGAACTCATGAGGCTCTACCTCCAGATGAAACCTGTGTGGCGTGCCACCTGTCCAGCCAAGGAGTGCCCTGACCAGCTGTGCCGCTACAGTTTTAACTCCCAGCGCTTTGCCGACCTGCTCTCCGCTACCTTCAAGTACAGGTATAATGGAAAAATAACCAATTACCTGCACAAGACCCTGGCCCATGTGCCTGAAATCATAGAGAGAGATGGATCTATTG??????????????????????????????????????????????????????????????????????????????????????????????????????????CTTCAGTATCAGCTGGCGATCAACAGAGAAAAATCCTCCATCACTGTAACGGAGTGAGTGGACCATTAAATGTCTCTCTCTCTCT------------------------CACACACACACACACACA-ATGTTTGCGTGGCTATCTTTGTGGGGACTTTCCATTGACTTCCATTCATTTCTACATCCTACACCTTACCCTAACCCTACTCATT-CA--CCTAACCAAAACTCAATTCACACCTCAGTCCTAAATCTCACCC--GACCCAAAAA-C----GTTTCCCCTTGTGGGGACCAGGCTTCGATCCCCACAACATAGTATGTGTCAGAAAAATGATCCCCACAAGGTATTACAAACAAAGAAAACCACACACGCACACACAC----CTCTCTGCCATTCTGGAATGAACTCGCTCATGGTGATGATGGTTTGTTTCCGCAGGCTGGTGAAGTGGATTGAAGGCTGTGTTTGTGAAGATCCATTTCTGAACCCTGAGCTGATGCGAGCCAACCCCTGGGTGGAGAAGG?????????????????????????????????????????????????GCTTAACTGCTTCAGTTTTCATTT-TTGCTATATGATACTT-TAGAAA-------------------GATTGAAATACTGCAATACACTCTGCTTTTTTTTTTTTTTTATTAATTTGCTTTAGTTGTAGCAGCGTCTGACTGATCTGCAGCATTTTAATAAAACCCAATGCACTCTCAGAGCTCTCTGTTTTTAATTTCATCCTGAAACAACTATCTGATTAAAGCAGGATTAAATTAAGTTA-------------------CTCCTGCKAGTCATCTAAATTAATCAAGAACAAAGCTGAATATAAATGTTTGTGTGTTGTCATGAGCAGCTGTCTGGTTGCTTTGTGTTCTGTTGAGCTTGGAATAATAATGTGGCGTTCTGTGCAGKTTTGGGAACCGAATCTTTGGGCCGATCTGGAACAGAGACAGTGTCGCCTGCGTC-TTCTA???????????????????????????AAGAGCTGGCCACAGACATCGACGGCTTTCAGCATCCAGGCCATGGCGACCTGACTGGATGGGCCAGACAAGGTACCTCTATTGATTTACATTCTGTTAAATGATTAAACAAAAAGATGTTAGACATTTTTCTCTCATCCACAACTTTCCTGTCTTTGTTTGAACCTCTTTTACCTTCTCACTAGGTGTGCTGCTGCTCAACGCCGTGCTGACTGTCAGGGCGCACCAAGCTAACTCCCACAAAGACAGAGGCTGGGAGACCTTCACTGACGCTGTGCCACCAAAAGATTGGACTCAAGTAAGTTTGTCTGAAAATGCTTTAGGTTTATTATTTCTATTTT-ATTTCAGTTGTCTTCTGTTAGAGCATACAGTATTTTTGTTTTATGGTGCATTTAGGTACTTTGAAGAATTTGAGAAAAGGATCCCAAGRGCTGAAATGGAAAAGATGGAGGTGATTATGCTTTTGATAATTTCTGATGCCTTTTTTAAATTATTTTATTTACAGTTTTTTT----AACTGTAATCTTTTGCTTTGTTTTTTATTAAGGTTCTTATTCTGGGGGAATTAAAGAAAATTGATCCAGAATATATCGGAACAATCTGTGGAAGCTATAGGAGAGGTACTTTCATCAAACTGATATTCAGTCTTTAATTTTTAAGAGTAGCTCATCTTTTT-AAAATGATATTTTTAATTTCCAGGTGCAGCATCGAGTGGTGATATTGATATTTTACTGACTCACCCAAATTACACTTCTCAAACAGAGAAGCAGGTAAAACCTAAACATATACTGTTGCTCGCTTAAAGTAAATAAAGTTTGTTGGTAAGAAGAAGTGGATCG-TTTTTTTT--AACTAATTGAACTTTCTCTGTTTCCAGCCAAAGCTTCTTCATGCTGTGGTCGATCATTTGGAGTCCATTGGGTTTGTGACCGACACTCTGTCCAAAATCGACCTGATCCGGCAGCACGGCTCCATAGAGGAAATCCTGGAGAACATTGATACAAATGTACGTTAAATAATTTTTTTTCTCTTACTGAGATTCTTTTTGTGTTATGTG----------TGG-AACAAGCAAAAATTTACAACCAGAG---------------------TTTTTTTTTAATTTTTTTACAAGCGATGCATGTTAAGTTGCAGGACTTAGAGAAATGTTT--TTTTAACTTGCTTATTTTTTTT-------AAAACACCAACAAGGATGCATAAAGGTTACAAAAAAATTGAGACAAAATGTGTCTTGCAGATGAT-AAAAATCACACCTCATGCTTACTTTAGTTTTTTTGTACATTTTATTTGAATGCATGAATGCATTTTGAATGTAAAATACCTTTTCTGAACTCTTGCAAAACTCAGAATGGAGATTAGTCTATAAGTACTGAACAGATGTTTTCCACAATTTCT-CCATGTTTCATTTTACTATTAAAAATAGCTGT-----------TTATAGAAACATGTTTACTTGATTTCCCATTATACATTTATCAATCCATTCACAA----------GTCAGTGGAAACATTTATGTGGTCAAATATTT-AAAAAATTGGTGTATTTTGAATAAAGTCTGGACTTTTAGCTCCCTCATCTTTCGGCTTCATGACATGTTTTGGATCACCCCTGTCCATCTTTTTACGAGACAATAAATTAATTAATTGCGGTCAAACCAGGCAGTGGACGTGA---TTTTTGTTTTCGTGTGCGTTTTGTTCACCTCTTTGCAGAAGCACCCGGCCCCAGAGGA????????????????????????????????????????????????????????????????????????????????????????????TTTTCACATTTTAATCTGTTGAA-TCTTAGCTGTACAAACCCACCGTAACGTATAAAACCTATAAATATTTAAACCGTTTTTGGCTAAATTTGTGATAAGAGATGACTTTAGCTGAAAAACTATATGTTTTGGGAGATTTTTTT--CTGCAACTAAACATG---AGGAGCAGAAATGAGCCTCAAATCTGAGACAATGGAGCTTTCTATAGCACCACATTTCTGTATATCGCTCCTTCCCTCCACAAAACCTCTTCAAAGCTCAAACTACTTCGTTTTAATTTAGTAAATGAAAGTT-ACCTGTCAGGAAAAAACTTTAATTTAAAACATTCTT???????????????????????????????????????????????????????????????????????????????????????????????????????????????????????????????????????????????????????????????????????????????AACCAACCAATGGCGTTTGGGTTTCCTCGCTGACTGATCGCCTCTGGCTCACGGTTGGTCGGTTCACCTGAAGTTAGGGTGGTCTGGACGGAAACTCCCGCCCC---------GGTACTCTGCTGTGTGAGAGGAGCAGCTCGGCTGCCATGCACAG-CTCTGACATGATGGG-ACATGTTCCTGCAGAGGCGTCCCTCAGAACAGAAAGGGTTAAAAGTAAATGACGAAGAAGTTTGATTTATCTCAGCTTTTGGTGAGAGAGATGGAACGATTCTCTGATTCTTTGGAACGG--------------TTTTGGGTAGAATTGAACGGTTTTGGGTAGAATTGACTTGGG----------TTGTAAAGTTTTTAGTGAGCAGAATCTACACCGGTAAGCAGCACCACTGATGGGAACGTCTGTGTCTGTCTCT????????????
signum        AGATGCAACTTACAGCACTTGAGAAAAGTTTGAAATCTGATACAAGAAAAACATAATTAAGCCTGTTTAAAAATTATCAATCTGACGAAAGA----GAAACAGAACTTGTGACTTTTAAGTGCTGACACTT-TTTGGTTTTAAGTTTTTGTTTGTACCTGTCGTGGTTTGTGTGCACAGTGCATCTGCAGCTCAATCAATACACTTTAAATTCAAAATTAATTTTTGAAAATTAGAATTTTT-------TATTATAATTTAATTGACATTCATTGTTATGTTTTCAGCTTACTCACAA---GTACGACTTTTATGCCCATAAT--TAAAT--------TTTTACTGTTCTTAAGAAAA--ATTACTCCCTGTCAACTACTTACAAACTACATTAACTCATTATATTCAGATTATCAGAGTTTATTTATA-----GCGCTTTTT----------TTTTCTAATTTTGTGTAATTTTT-ATCAGAAGTACAATGAACATCTGAAATAGCACAGATAGCAGAAAATGAACATATTTGCAATAATGACTTAAAATTTGTGTTTTTCTGATTCTTTTTTTCTTATTTTTCCACTCAAAGGAAGCAGTAAAAGTTCTAGCCTGCTTAAAAAA-TAGCAGATTCTCACACTGCATGCATATTCCTGCTTCTTTGGAGAAGGCTTGTCATGTGCAGCGCTGATGTTAAATCTATGGTGATGAAGTGGTCACTGCCAAGGATATTGCTGACTCCATAAGATGCCAAAGTACTCAAGCTCACGCATAGAGGCACACCCTCTTGCATGCCATAGATTTTTTT-ACGGTAAGTGGTCCTGAGTGGAAATCAAAGGTCAGTGGTGTACAGATAGCTTAAGCATATTTAATTAAAGATTGTTTAGTCTGCGTGGGTGTGTGTGACAGGAGGCTCCAATGTA-----AATTAATACATTGCCTGACCCCGCAATTCTAAAATATAGTGTATTTTTACATAATTGTTAGGTACATTGGTTGCTCTACTTTATCTAATTAAAAGGAAACTGCACTTTTTT--AAATAAATGGGAGCCAAGAATCAGCAATAAAATGGATAATGCTTCATATTTCCTCAAAGATTTTTGTAAAGCTCCACAAAAAAGAAAGATGTTAACTAACGGAAGTAAAAAAGCCGCACTCACAAAAGGCATATTTTCAACTATGTCCTAAAGCAACACATGCTCAATCACCACAAAATTATATTGCTGTAGAATAAGCAAGGGAAA-TAACATTGTGAATGCAGGTTTAAAAACAGAGACCGATTGGCATACATCTTTGAAGCCCGGCACCATGTCCCCCGAGGCGTTCCTGCAGGAAGCTCAGGTCATGAAGAAACTGAGACACGAGAAGCTGGTTCAGCTGTACGCTGTGGTTTCTGAGGAGCCCATCTACATCGTAACAGAGTTTATGGACCAAGGTCAGCATGCTAACATTTTAGACCCTATAACTAAATTTCTCCCTGAAATTTCCTTAGTTGTTTAAAGATTTGCTGCGTTTAACAAACTCCTCTACAAATAGGCAGCTTATTGGAGTTTCTGAAGGGACAGTATAGYGCRATGCTCCGCCTCCCTCAGCTGGTGGACTTTGCCTCTCAGGTCAGAATATTTTCTTACCATTAGCTTGAGTTGCTATACCTGTTTGTTTGTTTTTTTTT-GTTGTTGTTTTTTGTAATAAACCCTAAATGTTGCCACCTTTCATCAGATTGCTTCAGGGATGGCGTACGTAGAGAGGATGAACTACGTTCATAGAGATCTCCGAGCCGCTAACATCCTGGTTGGAGATAATCTGGTTTGCA???????????????AACACATTCCTGAGCTGCAGCCAGTATCATAAAATGTATCGGACAGTCAAAGCTACAAGTGGCCGCCAGATCTTTCAGCCCTTGCACACCCTCAGAGCTGCAGAAAAGGAACTTCTTCCTGGCTTTCACCAGTTTGAATGGCAGCCAGCTCTCAAAAACGTGTCCACATCTTATAATGTTGGCATCATAAATGGGCTGTCAGGATGGACATCTTCGTTAGATGACTCTCCAGCTGACACCATCACCCGGCGCTTTCGCTATGATGTGGCGCTTGTTGGAGCACTGAAGGACCTTGAGGAGGACATCATGGAAGGTCTGAGAGACACTGGAATGGAAGATAGCGCTTGCACCTTGGGCTTTAGAGTCATGATCAAGGAGTGCTGTGATGGCATGGGTGATGTTAGCGAAAAGCATGGTGGAGGACCAGCTGTTCCTGAGAAGGCTGTTCGCTTCTCTTTCACTGTTATGTCCGTCTCTATCCAGGCTGAAGATGAACAGGAGGAGGTCACAATTTTTACAGAGCCAAAGCCCAATTCTGAACTATCCTGTAAGCCCCTTTGCCTTATGTTTGTGGATGAATCAGACCACGAGACTCTCACTGCTGTTTTGGGGCCCATAGTCGCAGAGCGAAATGCGATGAAAGAGAGCAGGCTCATTCTGTCTATGGGTGGCATGCCACGCTCCTTTCGCTTCCACTTCAGGGGCACAGGATATGATGAAAAGATGGTGCGTGAAATGGAGGGCCTGGAAGCTTCGGGATCTACATACATCTGTACTTTGTGTGACTCCAGTCGAGCAGAGGCTGCTCAAAACATGGTGCTACACTCCGTCACCCGCAGCCATGATGAGAATCTGGAACGTTATGAAATATGGAGAACCAACCCCTTTTCTGAGTCTGTAGATGAGCTACGAGACAGAGTCAAAGGAGTCTCGGCCAAGCCCTTTCTGGAGACCCAGCCCACGATAGATGCATTGCACTGCGACATAGGCAATGCCACTGAATTCTACAAAATCTTCCAGGATGAAATTGGAGAAGTGTATAAAAACCCCAACCCCAGCAGAGAGGACCGGCGCAGCTGGAGGGCAGCCTTGGATAAACAGCTGAGGAAGAAGATGAAGCTTAAACCAGTGATGAGGATGAATGGGAACTATGCCCGAAGGTTAATGACCATGGAGGCTACTGAGGTGGTTTGTGAACTGGTGCCCTCAGAGGAGAGGAGAGAGGTCCTGAGGGAACTCATGAGGCTCTACCTCCAGATGAAACCTGTGTGGCGTGCCACCTGTCCAGCCAAGGAGTGCCCTGACCAGCTGTGCCGCTACAGTTTTAACTCCCAGCGCTTTGCTGACCTGCTCTCCGCTACCTTCAAGTACAGGTACAATGGAAAAATAACCAATTACCTGCACAAGACCCTGGCCCATGTGCCTGAAATCATAGAGAGAGATGGATCTATTGGAGCCTGGGCCAGCGAGGGGAACGAGTCGGCAAACAAACTGTTCAGGCGTTTCAGGAAGATGAATGCACGTCAGTCCAAGGC????????????????????????CTTCAGTATCAGCTGGCGATCAACAGAGAAAAATCCTCCATTACTGTAACGGAGTGAGTGGAGCATGAACTGTCTCTCTCTCTCTCTCTCTCTCTCTCTCT--CACACACACACGCATACATACACATATGTTTGCGTGGCTATCTTTGTGGGAACTTTCCATTGACTTCCATTCATTTCTACATCCTAAACTTTACCCTAACCTTACCCATTACATACCTAACCAAAACTCAATTCACACCTTAGTCCTAAATCTCACCCCTGACCCAAAAA-CAATTTTTT-CCCTTGTGGG-------CTTTGGTCCCCACAACATAGTATGTGTCAGGAAAATGGTCCCCACAAGGTATTACAAACAAAGAAAACCACACACACACGCACAC----CTCTCTGCCATTCTGGAATAAACTCGCTCATGGTGATGATGGTTTGTTTCCGCAGGCTGGTGAAGTGGATTGAAGGCTGTGTTTGTGAAGATCCATTTCTGAACCCTGAGCTGATGCGAGCCAACCCCTGGGTGGAGAAGGTGGTGCAGAACCTCATGGTGCTCAGGTACGAAAACCGTCCTCCCATCTTGCTATACTGCTTCAATTTTCTTTT-TTGCTATATGATACTTATAGCAGTGTCTGACTGACCTGCAGC------------------------------------------------------------------------------------ATTTTAATAAAACCCAATGCACTCTCAGAGCTCT--GTTTTTAATTTCATGCTGAAACGACTATCTGATTAAAGCAGGATTAAATTAAATTACTCTCTGTTTT-ATAAAAGCTCCTGCGAGTCATCTAAATTAATCAAGAACAAAGCTGAATATAAATGTTTGTGTGTTGTCATGAGCAGCTGCCTGGTTGCTTTGTGTTCTGCTGAGCTTGGAATAATAATGTGGCGTTCTGTGCAGGTTTGGGAACCGAATCTTTGGGCCGATCTGGAACAGAGACAGTGTCGCCTGCGTCGTTCTCACCTTTAAAGAACCATTCGGCACTCAGAAGAGCTGGCCACAGACATCGACGGCTTTCAGCATCCAGGCCATGGCGACCTGACTGGATGGGCCAGACAAGGTAATTCTATTGATTTACAGTCTGTTAAATGATTATACAAAAACATGTTAGACATTTTTCTTTCATCCACCACTTTCCTGTCTTTGTTTGAACCTCTTTTACCTTCTCACTAGGTGTGCTGCTGCTCAACGCCGTGCTGACTGTCAGGGCGCACCAAGCTAACTCCCACAAAGACAGAGGCTGGGAGACCTTCACTGACGCTGTGCCACCAAAAGATTGGACTCAAGTAAGTTTGTCTGAAAATGCTTCAGGTTTATTATTTCTATTTT-ATTTCAGTTGTCTTCTGTTAGAGCATACAGTATTTATGTTTTATGGTGCATTTAGGTACTTTGAAGAATTTGAGAAAAGGATCCCAAGAGTTGAAATGGAAAAGATGGAGGTGATTATGCTTTTGATCATTTCTGATGTATTTTTAAAATTATTTTATTTACAGTTTTTTTTT--AACTGTAATCTTTTGTTTTGTTTTTTATTAAGCTACTTATTCTGGGAGAATTAAAGAAAATTGGTCCAGAATATATCGGAACAATCTGTGGAAGCTATAGGAGAGGTACTTTCATCAAACTGATATTCAGTCTTTAATTTTTAAGAGTGGCTCATCTTTTT-AAAATGATATTTCTAATTTCCAGGTGCAGCATCGAGTGGTGATATTGATATTTTACTGACTCACCCAAATTACACTTCTCAAACAGAGAAGCAGGTAAAACCTAAACATATACTGTTGCTCGCTTAAAGTAAATAAAGTATGTTGGTAAGAAGAAGTGGATCG-TTTTTTTT--AACTAATTGAACTTTCTCTGTTTCCAGCCAAAGCTTCTTCATGCTGTGGTCGATCATTTGGAGTCCGTTGGGTTTGTGACCGACACTCTGTCCAAAATCGACCTGATCCGGCAGCACGGCTCCATAGAGGAAATCCTGGAAAACATTGATACAAATGTAAGTTAAATAA-TTTTTTTCTCTTACTGAGATTCGTTTTGTGTTATGTG-TGGAACAAGTGGAAGCAAGCAAAAATTCACAACCAGAGAGTGTGAGATACATCTACACA-----------TTTTTTTACAAGCGATGCATGTTAAGTTGCAGGACTTAGAGAAATGTTTTGTTTTAATTTGTTTATTTTTTTTTTT----AAAACACCAACAAGGATGCATAAAGATTAC-AAAAAGTTGAGACAAAATATGTCTTGCAGATGAT-AAAAATCACACCTCATGCTTACTTTAGTTTTTTTGTACATTTTATTTGAATGCATGAATGCATTTTGAATGAAAAATACCTTTTCTGAACTCCTGTAAAACTCAGAATGGAGATTAGTCTATCAGTACTGAACAGTTGTTTTCCACAATTTCT-CCATGTTTCATTTTACTATTAAAAATAGCTGTTTGAAAGAACTTTATAGAAACATGTTTACTTGATTTCCCATTATACATTTATCTAACCATTCACAATGTCAGTTGAGTCAGTGGAAACATTTACGTAGTCAAATATTTTAAAAAATC-ATGTATTTTGAATAATGTCTGGACTTTTAGCTCCCTCATCTTTCGGCTTCATGACATGTTTTGGGTCACCCCAATGCATCTTTTTACGAGACAATAAATAAATTAATTGCGGTCCAACCAGGCAGTGAATGTAATTTTTTTTGTTTTCGTGTGCGTTTTGTTCACCTTTTTGCAGAAGCATCCGGCCCCAGAGGAAATTATGCTGGGGAGCATGGGTTCAATCTCGAACTTAATGACTCGGGCACAGCTAAAAGTGTCACCTCCACAGTAAGTTGCTCATCATTTCTTTTTCACATTTTAATCTGTTGAAATCTTAGCTGTACAAGCCCACCGTAACGTATAAAACCTATAAATATTTAA-CCTTTTTTTTCTAAATTTGTGATAAGAGATGACTTTAGCTGAAAAACTATATGT------------------------------ATG-T-------------------------------------------------------------------------------------------------------------------AATTTAGTAAATGAAAGTTCAGCTGTCAGCAAAAAGCTTTAATTTAAAACATTCTTATCTAGTGCCACAAACCATTTAAAACTTTGTAAATTAACAGTGTGGAAAAATTCTTACCTTGATTCCGCATCAAAAAATCCATTCTTTCGAATCTCTTGCGGTGGCATTCAGGCGGTGTCTCGTTCATTGTGGCGATTCGCTAAAGTTTAAGGGTCGGAGGCCGACACTGCCCTGAACCAACCAATGGCGTTTGTGTTTCCTCGCTGACTGATCGCCTCTGGCTCACGGTTGGCCGGTTCAGCTGAAGTTAGGGTGGTCTGGAGCGAAACTCCCGCCCCCCTGCGACCGGTACTCTGCTGTGTGAGAGGAGCAGCTCTGCTGCCATGCACAGG-TCTGACATGACGGG-ACATGTTCCTGCAGAGGCGTCCCTCAGAACAGAAAGGGTTAAAAGTAAATGACGAAGAAGTTTGATTTATCTCAGCTTTTGGTGAGAGAGATGGAACGATTCTCCAATTCTTTGGAACCAAGGATTAGTAAACAGTTTGGGTAGAA------------------------------TTTGCTAAGATTGTAAAGTTTTTGGTGAGCAGAATCCACATTGGTAAGCAGCACCACTGATGGGAATGCCTGTGTCTGTCTCGCTAGTACTCAGT
variatus      AGATGCAACTTACAGCACTTGAGAAAAGTTTAAAATCTGACACAAGAAAAACAAAATTAAGCCTGTTTAAAAATGATCAACCTGACGAAAGA----GAAACAGAACTTGTGACTTTTAAGTGCTGACACTTCTTTGGTTTTAAGTTTTTGTTTGTACTTGTTGTGGTTTGTGTGCACAGTGCATCTGCAGCTCAATCAATACACTTCAAATTCAAAATTAATTTTTGAAAATTAGAATTTTG-------TATTATAATTTAATTGACATTCATTGTTATGTTTTCAGCTTACTCACAACAAGTACGATTTTTATGCCCATAAT--TTAGT--------TTTTACTGTTTTTAAGAAAA--ATTACTCCTTGTCAATTACTTACTAACTACAAT????????????????????????????????????????????CTTTTT--------TTTTTTCTAATTTTGTGTAATTTTTTATCAGAAGTACAATGAACATCTGAAATAGCACAGTTGGCAGAAAATTAACATATTTGCAATAATGACTTAAAATTTGTGTTTTTCTGATTCTTTTTTTCTTATTTTTCCACTCAAAGGAAGCAGTAAAAGTTCTAGCCTGCTTTAAAAA-TAGCAGATTCTCACACTGCATGCATATTCCTGCTTCTTTGGAGAAGGCTTGTCATGTTCAGCACTGATGTTAAATCTATGGTGATGAAGTGGCCACTGCCAAGGATATTGCTGACTCCATAAGATGCCAAAGTACTCAAGCACACACATACAGGCACACCCTCTTGCATGCCATAGATTTTTTT-ACGGTAAGTGGTCCTGAGTGGAAATCAAAGGTCAGTGGTGTACAGATAGCTTAAGCATATTTAATTAAAGATTGTTTATTCTGCGTGTGTGTGTGTGACAGGAGGCTCCATTGTACAGTAAATTAATACACTGCCTAACCCCGCAATTCTAAAATATAGTGTATTTTTACATAATTGTTAGGTACATTTTTTGCTCTACTTTATCTAATTAAAAGGAAACTGCACTTTTTT--AAATAAATGGGAGCCAAGAATCAGCAATAAAATGGATAATGCTTCATATTTCCTCAAAGATTTTTGTAAAGCTCCACAAAAAAGAAAGATGTTAACTAACGGAAGTAAAAAAGCCACACTCACAAACAGCATATTTTCAACTATGTCCTAAAGCAACACATGCTCAATCACCACAAAATTATATTGCTGTAGAATAAACAAGGGAAA-TA-CATTGTGAATGCAGGTTTAAAAACAGAGACCCATTGGCATACATCTTTGAAGCCCGGCACCATGTCCCCCGAGGCGTTCCTGCAGGAAGCTCAGGTCATGAAGAAACTGAGACACGAGAAGCTGGTTCAGCTGTACGCTGTGGTTTCTGAGGAGCCCATCTACATCGTAACAGAGTTCATGGACCAAGGTCAGCATGCTAACATTTTAGACCCTATAACTAAATTTCTCCCTGAAATTTCCTTAGTTGTTTAAAGATTTGCTGCGTTTAACAAACTCCTCTACAAACAGGCAGCTTATTGGAGTTTCTGAAGGGACAGTATAGTACGATGCTCCGCCTCCCTCAGCTGGTGGACTTTGCCTCTCAGGTCAGAATATTTTCTTACCATTAGCTTGAGTTGCTATACCTGTTTGTTTGTTTTTTGTT-GTTGTTGTTTTTTGTAATAAACCCTAAATGTTGCCACCTTTCATCAGATTGCTTCAGGGATGGCCTACGTAGAGAGGATGAACTACGTTCATAGAGATCTCCGAGCCGCTAACATCCTGGTTGGAGATAATCTGGTTTGCATTGGCCATGAGGGTCAACACATTCCTGAGCTGCAGCCAGTATCATAAAATGTATCGGACAGTCAAAGCTACAAGTGGGCGCCAGATCTTTCAGCCCTTGCACACCCTCAGAGCTGCAGAAAAGGAACTTCTTCCTGGCTTTCACCAGTTTGAATGGCAGCCAGCTCTCAAAAACGTGTCCACATCTTATAATGTTGGAATCATAAATGGGCTGTCAGGATGGACATCTTCGTTAGATGACTCCCCAGCTGACACCATCACCCGGCGCTTTCGCTATGATGTGGCGCTTGTTGGAGCACTGAAGGACCTTGAGGAGGACATCATGGAAGGTCTGAGAGACACTGGAATGGAAGATAGTGCTTGCACCTTGGGCTTTAGAGTCATGATCAAGGAGTGCTGTGATGGCATGGGTGATGTTAGCGAAAAGCATGGTGGAGGACCAGCTGTTCCTGAGAAGGCTGTTCGCTTCTCTTTCACTGTTATGTCCGTCTCTATCCAGGCTGAAGATGAACAGGAGGAGGTCACAATTTTTACAGAGCCAAAGCCCAATTCTGAACTATCCTGTAAGCCCCTTTGCCTTATGTTTGTGGATGAATCAGACCATGAGACTCTCACTGCTGTTTTGGGGCCCATAGTCGCAGAGCGAAATGCGATGAAAGAGAGCAGGCTCATTCTGTCTATGGGTGGCATGCCACGCTCCTTTCGCTTCCACTTCAGGGGCACAGGATATGATGAAAAGATGGTGCGCGAAATGGAGGGCCTGGAAGCTTCGGGATCTACATACATCTGTACTTTGTGTGACTCCAGTCGAGCAGAGGCTGCTCAAAACATGGTGCTACACTCCGTCACCCGCAGCCATGATGAGAATCTGGAACGTTATGAAATATGGAGAACCAACCCCTTTTCTGAGTCTGTAGATGAGCTACGAGACAGAGTCAAAGGAGTCTCGGCCAAGCCCTTTCTGGAGACCCAGCCCACGATAGATGCATTACACTGCGACATAGGCAATGCCACTGAATTCTACAAAATCTTCCAGGATGAAATTGGAGAAGTGTATAAAAACCCCAACCCCAGCAGAGAGGACCGGCGTAGCTGGAGGGCAGCCTTGGATAAACAGCTGAGGAAGAAGATGAAGCTTAAACCAGTGATGAGGATGAATGGGAACTATGCCCGAAGGTTAATGACCATGGAGGCTACTGAGGTGGTTTGTGAACTGGTGCCCTCAGAGGAGAGGAGAGAGGTCCTGAGGGAACTCATGAGGCTCTACCTCCAAATGAAACCTGTGTGGCGTGCCACCTGTCCAGCCAAGGAGTGCCCTGACCAGCTGTGCCGCTACAGTTTTAACTCCCAGCGCTTTGCTGACCTGCTCTCCGCTACTTTCAAGTACAGGTACAATGGAAAAATAACCAATTACCTGCACAAGACCCTGGCCCATGTGCCTGAAATCATAGAGAGAGATGGATCTATTGGAGCCTGGGCCAGCGAGGGGAACGAGTCGGCAAACAAACTGTTCAGGCGTTTCAGGAAGATGAATGCACGTCAGTCCAAGGCCTTTGAACTGGAAGACGTGCTAAACTTCAGTATCAGCTGGCGATCAACAGAGAAAAATCCTCCATTACTGTAACGGAGTGAGTGGAGCATGAACTGTCTCTCTCTCTCT------------------------CACACGCACACATACACATATGTTTGCGTGGCTATCTTTGTGGGAACTTTCCATTGACTTCCATTCATTTCTACATCCTAAACTTTACCCTAACCTTACCCATTACATACCTAACCAAAACTCAATTCACACCTTAGTCCTAAATCTCACCCCTGACCCAAAAA-CAATTTTT--CCCTTGTGGG-------CTTTGGTCCCCACAACATAGTATGTGTCAGGAAAATGGTCCCCACAAGGTATTACAAACAAAGAAAACCACACACACACGCACAC----CTCTCTGCCATTCTGGAATAAATTCGCTCATGGTAATGATGGTTTGTTTCCGCAGGCTGGTGAAGTGGATTGAAGGCTGTGTTTGTGAAGATCCATTTCTGAACCCTGAGCTTATGCGAGCCAACCCCTGGGTGGAGAAGGTGGTGCAGAACCTCATGGTGCTCAGGTACGAAAACCGTCCTCCCATCTTGCTATACTGCTTCAATTTTCTTTT-TTGCTATATGATACTTATAGCAGTGTCTGACTGACCTGCAGC------------------------------------------------------------------------------------ATTTTAATAAAACCCAATGCACTCTCAGAGCTCTCTGTTTTTAATTTCATGCTGAAACGACTATCTGATTAAAGCAGGATTAAATTAAGTTACTCTCTGTTTTTATAAAAGCTCCTGCGAGTCATCTAAATTAATCAAGAACAAAGCTGAATATAAATGTTTGTGTGTTGTCATGAGCAGCTGTCTGGTTTCTTTGTGTTCTGCTGAGCTTGGAATAATAATGTGGCGTTCTGTGCAGGTTTGGGAACCGAATCTTTGGGCCGATCTGGAACAGAGACAGTGTCGCCTGCGTTGTTCTCACCTT??????????????????????AAGAGCTGGCCACAGACATCGACGGCTTTCAGCATCCAGGCCATGGCGACCTGACTGGATGGGCCAGACAAGGTAATTCTATT---------------AAATGATTATACAAAAACATGCGAGACATTTTTCTTTCATCCACAACTTTCCTGTCTTTGTTTGAACCCCTTTTACCTTCTCACTAGGTGTGCTGCTGCTAAACGCCGTGCTGACTGTCAGGGCGCACCAAGCTAACTCCCACAAAGACAGAGGCTGGGAGACCTTCACTGACGCTGTGCCACCAAAAGATTGGACTCAAGTACGTTTGTCTGAAAATGCTTTAGGTTTATTATTTCTATTTT-ATTTCAGTTGTCTTCTGTTAGAGCATACAGTATTTATGTTTTATGGTGCATTTAGGTACTTTGAAGAATTTGAGAAAAGGATCCCAAGAGTTGAAATGGAGAAGATGGAGGTGATTTTGCTTTTGATAATTTCTGATGTCTTTTTAAATTTATTTTATTTACAGTTTTTTTTT--AACTGTAATCTTTTGTTTTGTTTTTTATTAAGGTACTTATTCTGGGGGAATTAAAGAAAATTGATCCAGAATATATCGGAACAATCTGTGGAAGCTATAGGAGAGGTACTTTCATCAAACTGATATTCAGTCTTTAATTTTTAAGAGTGGCTCATCTTTTT-AAAATGATATTTCTAATTTCCAGGTGCAGCATCGAGTGGTGATATTGATATTTTACTGACTCACCCAAATTACACTTCTCAAACAGAGAAGCAGGTAAAGCCTAAACATATACTGTTGCTCGCTTAAAGTAAATAAAGTATGTTGGTAAGAAGAAGTGGATCG-TTTTTTT---AACTAATTGAACTTTCTCTGTTTCCAGCCAAAGCTTCTTCATGCTGTGGTCGATCATTTGGAGTCCGTTGGGTTTGTGACCGACACTCTGTCCAAAATCGACCTGATCCGGCAGCACGGCTCCATAGAGGAAATCCTGGAAAACATTGATACAAGTGTAAGTTAAATAA-TTTTTTTCTCTTACTGAGATTCGTTTTGTGTTGTGTG---GAGCAAGTGGAAGCAAGCAAAAACTTACAACCAGAGAGTGTGAGATACATCTACACA------------TTTTTTACAAGTGATGCATGTTAAGTTGCAGGACTTGGAGAAATGTTTTGTTTTAATTTGTTTTTTTTTTTTTT----AAAAACACCAACAAGGATGCATAAAGATTAC-AAAAAGTTGAGACAAAATATGTCTTGCAGATGAT-AAAAATCACACCTCATGCTTATTTTAGTTTTTTTGTACATTTTATTTGAATGCATGAATGCATTTTGAATGAAAAATACCTTTTCTGAACTCCTGTAAAACTCAGAATGGAGATTAGTCTATAAGTACTGAACAGTTGTTTTCCACAATTTCT-CCATGTTTCATTTTACTATTAAAAATAGCTGTTTGAAAGAACTTTATAGAAACATGTTTACTTGATTTCCCATTATACATTTATCTAACCATTCACAATGTCAGTTGAGTCAGTGGAAACATTTACGTAGTCAAATATTT-AAAAAATTGATGTATTTTGAATAATGTCTGGACTTTTAGCTCCCTCATCTTTCGGCTTCATGACATGTTTTGGGTCACCCCAATGCATCTTTTTACGAGACAATAAATAAATTAATTGTGGTCCAACCAGGCAGTGAATGTAATTTTTTTTGTTTTCGTGTGCGTTTTGTTCACCTTTTTGCAGAAGCATCCGGCCCCAGAGGAAATTATGCTGGGGAGCATGGGTTCAATCTCGAATTTCATGACTCGGGCACAGCTAAAAGTGTCACCTCCACAGTAAGTTGCTCATTATTTCTTTTCCACATTTTAATCTGTTGAAATCTTAGCTGTACAAACCCACCATAATGTATAAAACCTATAAATATG-AAACCTTTTTTT-CTAAATTTGTGATAAGAGATGACTTTAGCTGAAAAACTATATGTTTTGGGACATTTTTCT--CTGCAACCAAACATGATGAGGAGCAGAAATGAGCCTCAAATCTGAGACAAAGGAGCTTTCTATAGCACCACATTTCTGTATATCGCTCTTTCCCTCCACAAAACCTCTTCAAAGCTCAATCTACTTCATTTTAATTTAGTAAATGAAAGTTCACCTGTCAGGAAAAAGCTTTAATTTAAAACATTCTTATCTAGTGCCACAAACCATTTAAAACTTTGTAAATTAACAGTGTAGAAAAATTCTTACCTTGATTCCGCATCAAAAA-TCCATTCTTTCGAATCTCTTGCGGTGGCATTCAGACGGTGTCTCGTTCATTGTGGCGATTCGCTAAAGTTTAAGGGTCGGAGGCCGACACTGCCCTGAACCAACCAATGGCATTTATATTTCCTCACTAACTGATCGCCTCTGGCTCACGGTTGGTCGGTTCAGCTGAAGTTAGGGTGGTCTGGAGCGAAACTCCCGCCCCCCTGCGACCGGTACTCTGCTGTGTGAGAGGAGCAGCTCGGCTGCCATGCACAGG-TCTGACATGACGGG-ACATGTTCCTGCAGAGGCGTCCCTCAGAACAGAAAGGGTTCAAAGTAAATGACGAAGAAGTTTGATTTATCTCAGCTTTTGGTGAGAGAGATGGGACGATTCTCCAATTCTTTGGAACCAAGGAT------ACAGTTTGGGTAGAA------------------------------TTTGCTAAGGTTGTAAAGTTTTTGGTGAGCAGAATCCACATTGGTAAGCAGCACCACTTATGGGAATGCCTGTGTCTGTCTCGCTAGTACTCAGT
xiphidium     AGATGCAACTTACAGCACTTGAGAAAAGTTTAAAATCTGACACAAGAAAAACAAAATTAAGCCTGTTTAAAA-TGATCAACCTGACGAAAGA----GAAACAGAACTTGTGACTTTTAAGTGCTGACACTTCTTTGGTTTTAAGTTTTTGTTTGTACCTGTTGTGGTTTGTGTGCACAGTGCATCTGCAGCTCAATCAATACACTTTAAATTCAAAATTAATTTTTGAAAATTAGAATTTTG-------TATTATAATTTAATTGACATTCATTGTTATGTTTCCAGCTTACTCACAACAAGTACGATTTTTATGCCCATAAT--TAAAT--------TTTTACTGTTTTTAAGAAAA--ATTACTCCCTGTCAATTACTTACTAACTACAATAACTCCTTATATTCAGATTATCARAGTTTATTTATA-----GSGSTTTTT--------TTTTTTCTAATTTTGTGTAATTTTTTATCAGAAGTACAATGAACATCTGAAATAGCACAGATGGCAGAAAATTAACATATTTGCAATAATGACTTAAAATTTGTGTTTTTCTGATTCTTTTTTTCTTATTTTTCCACTCAAAGGAAGCAGTAAAAGTTCTAGCCTGCTTTAAAAA-TAGCAGATTCTCACACTGCATGCATATTCCTGCTTCTTTGGAGAAGGCTTGTCATGTTCAGCGCTGATGTTAAATCTATGGTGATGAAGTGGCCACTGCCAAGGATATTGCTGACTCCATAAGATGCCAAAGTACTCAAGCACACACATACAGGCACACCCTCTTGCATGCCATAGATTTTTTT-ACGGTAAGTGGTCCTGAGTGGAAATCAAAGGTCAGTGGTGTACAGATAGCTTAAGCATATTTAATTAAAGATTGTTTAGTCTGCGTGTGTGTGTGTGACAGGAGGCTCCAATGTACAGTAAATTAATACATTGCCTAACCCCGCAATTCTAAAATATAGTGTATTTTTACATAATTGTTAGGTACATTTTTTGCTCTACTTTTTCTAATTAAAAGGAAACTGCACTTTTTTT-AAATAAATGGGAGCCAAGAATCAGCAATGAAATGGATAATGCTTCATATTTCCTCAAAGATTTTTGTAAAGCTCCACAAAAAAGAAAGATGTTAACTAACGGAAGTAAAAAAGCCACACTCACAAACAGCATATTTTCAACTATGTCCTAAAGCAACACATGCTCAATCACCACAAAATTATATTGCTGTAGAATAAACAAGGGAAA-TA-CATTGTGAATGCAGGTTTAAAAACAGAGACCCACTGGCATACATCTTTGAAGCCCGGCACCATGTCCCCCGAGGCGTTCCTGCAGGAAGCTCAGGTCATGAAGAAACTGAGACACGAGAAGCTGGTTCAGCTGTACGCYGTGGTTTCTGAGGAGCCCATCTACATCGTAACAGAGTTCATGGACCAAGGTCAGCATGCTAACATTTGAGACCTCATAGCTAAATTTCTCCCTGAAATTTCCTTAGTWGTWTACATTTTTTCTGCGTTTAACAAACTCCTCTACAAACAGGCAGCTTATTGGAGTTTCTGAAGGGACAGTATAGTATGATGCTCCGCCTCCCTCAGCTGGTGGACTTTGCCTCTCAGGTCAGAATATTTTCTTACCATTAGCTTGAGTTGCTATACCTGTTTATTTGGTGGTTT---TTTGTTGTTTTTTGTAATAAACCCTAAATGTTGCCACCTTTCATCAGATTGCTTCAGGGATGGCCTATGTAGAGAGGATGAACTACGTTCATAGAGATCTCCGAGCCGCTAACATCCTGGTTGGAGATAATCTGGTTTGCATTGGCCATGAGGGTCAACACATTCCTGAGCTGCAGCCAGTATCATAAAATGTATCGGACAGTCAAAGCTACAAGTGGCCGCCAGATCTTTCAGCCCTTGCACACCCTCAGAGCTGCAGAAAAGGAACTTCTTCCTGGCTTTCACCAGTTTGAATGGCAGCCAGCTCTCAAAAACGTGTCCACATCTTATAATGTTGGAATCATAAATGGGCTGTCAGGATGGACATCTTCGTTAGATGACTCCCCAGCTGACACCATCACCCGGCGCTTTCGCTATGATGTGGCGCTTGTTGGAGCACTGAAGGACCTTGAGGAGGACATCATGGAAGGTCTGAGAGACACTGGAATGGAAGATAGTGCTTGCACCTTGGGCTTTAGAGTCATGATCAAGGAGTGCTGTGATGGCATGGGTGATGTTAGCGAAAAGCATGGTGGAGGACCAGCTGTTCCTGAGAAGGCTGTTCGCTTCTCTTTCACTGTTATGTCCGTCTCTATCCAGGCTGAAGATGAACAGGAGGAGGTCACAATTTTTACAGAGCCAAAGCCCAATTCTGAACTATCCTGTAAGCCCCTTTGCCTTATGTTTGTGGATGAATCAGACCACGAGACTCTCACTGCTGTTTTGGGGCCCATAGTCGCAGAGCGAAATGCGATGAAAGAGAGCAGGCTCATTCTGTCTATGGGTGGCATGCCACGCTCCTTTCGCTTCCACTTCAGGGGCACAGGATATGATGAAAAGATGGTGCGTGAAATGGAGGGCCTGGAAGCTTCGGGATCTACATTCATCTGTACTTTGTGTGACTCCAGTCGAGCAGAGGCTGCTCAAAACATGGTGCTACACTCCGTCACCCGCAGCCATGATGAGAATCTGGAACGTTATGAAATATGGAGAACCAACCCCTTTTCTGAGTCTGTAGATGAGCTACGAGACAGAGTCAAAGGAGTCTCGGCCAAGCCCTTTCTGGAGACCCAGCCCACGATAGATGCATTGCACTGCGACATAGGCAATGCCACTGAATTCTACAAAATCTTCCAGGATGAAATTGGAGAAGTGTATAAAAACCCCAACCCCAGCAGAGAGGACCGGCGCAGCTGGAGGGCAGCCTTGGATAAACAGCTGAGGAAGAAGATGAAGCTTAAACCAGTGATGAGGATGAATGGGAACTATGCCCGAAGGTTAATGACCATGGAGGCTACTGAGGTGGTTTGTGAACTGGTGCCCTCAGAGGAGAGGAGAGAGGTCCTGAGGGAACTCATGAGGCTCTACCTCCAGATGAAACCTGTGTGGCGTGCCACCTGTCCAGCCAAGGAGTGCCCTGACCAGCTGTGCCGCTACAGTTTTAACTCCCAGCGCTTTGCTGACCTGCTCTCCGCTACCTTCAAGTACAGGTACAATGGAAAAATAACCAATTACCTGCACAAGACCCTGGCCCATGTGCCTGAAATCATAGAGAGAGATGGATCTATTGGAGCCTGGGCCAGCGAGGGGAACGAGTCGGCAAACAAACTGTTCAGGCGTTTCAGGAAGATGAATGCACGTCAGTCCAAGGCCTTTGAACTGGAAGACGTGCTAAACTTCAGTATCAGCTGGCGATCAACAGAGAAAAATCCTCCATTACTGTAACGGAGTGAGTGGAGCATGAACTGTCTCTCTCTCTCTCT--------------CACACGCACACATGCATACATACACATATGTTTGCGTGGCTATCTTTGTGGGAACTTTCCATTGACTTCCATTCATTTCTACATCCTAAACTTTACCCTAACCTTACCCATTACATACCTAACCAAAACTCAATTCACACCTTAGTCCTAAATCTCACCCCTGACCCAAAAA-CAATTTTTT-CCCTTGTGGG-------CTTTGGTCCCCACAACATAGTATGTGTCAGGAAAATGGTCCCCACAAGGTATTACAAACAAAGAAAACCACACACACACGCACAC----CTCTCTGCCATTCTGGAATAAATTCGCTCATGGTGATGATGGTTTGTTTCCGCAGGCTGGTGAAGTGGATTGAAGGCTGTGTTTGTGAAGATCCATTTCTGAACCCTGAGCTGATGCGAGCCAACCCCTGGGTGGAGAAGGTGGTGCAGAACCTCATGGTGCTCAGGTACGAAAACCGTCCTCCCATTTTGCTATACTGCTTCAATTTTCTTTT-TTGCTATATGATACTTGTAGCAGCGTCTGACTGACCTGCAAC------------------------------------------------------------------------------------ATTTTAATAAAACCCAATGCACTCTCAGAGCTCT--GTTTTTAATTTCATGCTGAAATGACTATCTGATTAAAGCAGGATTAAATTAAGTTACTCTCTGTTTTTATAAAAGCTCCTGCGAGTCATCTAAATTAATCAAGAACAAAGCTGAATATAAATGTTTGTGTGTTGTCATGAGCAGCTGTCTGGTTGCTTTGTGTTCTGCTGAGCTTGGAATAATAATGTGGCGTTCTGTGCAGGTTTGGGAACCGACTCTTTGGGCCGATCTGGAACAGAGACAGTGTCGCCTGCGTCGTTCTCACCTTTAAAGAACCATTCGGCACTCAGAAGAGCTGGCCACAGACATCGACRGCTTTCAGCATCCAGGCCATGGCGACCTGACTGGATGGGCCAGACAAGGTAATTCTATTGATTTACATTCTGTTAAATGATTATACAAAAACATGCGAGACATTTTTCTTTCATCCACAACTTTCCTGTCTTTGTTTGAACCCCTTTTACCTTCTCACTAGGTGTGCTGCTGCTCAACGCCGTGCTGACTGTCAGGGCGCACCAAGCTAACTCCCACAAAGACAGAGGCTGGGAGACCTTCACTGACGCTGTGCCACCAAAAGATTGGACTCAAGTACGTTTGTCTGAAAATGCTTTAGGTTTATTATTTCTATTTT-ATTTCAGTTGTCTTCTGTTAGAGCATACAGTATTTATGTTTTATGGTGCATTTAGGTACTTTGAAGAATTTGAGAAAAGGATCCCAAGAGTTGAAATGGAAAAGATGGAGGTGATTTTGCTTTTGATAATTTCTGATGTCTTTTTAAAATTATTTTATTTACAGTTTTTTTTT--AACTGTAATCTTTTGTTTTGTTTTTTATTAAGGTACTTATTCTGGGGGAATTAAAGAAAATTGATCCAGAATATATCGGAACAATCTGTGGAAGCTATAGGAGAGGTACTTTCATCAAACTGATATTCAGTCTTTAATTTTTAAGAGTGGCTCATCTTTTTTAAAATGATATTTCTAATTTCCAGGTGCAGCATCGAGTGGTGATATTGATATTTTACTGACTCACCCAAATTACACTTCTCAAACAGAGAAGCAGGTAAAGCCTAAACATATACTGTTGCTCGCTTAAAGTAAATAAAGTATGTTGGTAAGAAGAAGTGGATCG-TTTTTTT---AACTAATTGAACTTTCTCTGTTTCCAGCCAAAGCTTCTTCATGCTGTGGTCGATCATTTGGAGTCCGTTGGGTTTGTGACCGACACTCTGTCCAAAATCGACCTGATCCGGCAGCACGGCTCCATAGAGGAAATCCTGGAAAACATTGATACAAGTGTAAGTTAAATAA-TTTTTTTCTCTTACTGAGATTTGTTTTGTGTTGTGTG---GAACAAGTGGAAGCAAGCAAAAACTTACAACCAGAGAGTGTGAGATACATCTACACA------------TTTTTTACAAGTGATGCATGTTAAGTTGCAGGACTTGGAGAAATGTTTTGTTTTAATTTTTTTTTTTTTTTTT------AAAACACCAACAAGGATGCATAAAGATTAC-AAAAAGTTGAGACAAAATATGTCTTGCAGATGAT-AAAAATCACACCTCATGCTTATTTTAGTTTTTTTGTACATTTTATTTGAATGCATGAATGCATTTTGAATGAAAAATACCTTTTCTGAACTCCTGTAAAACTCAGAATGGAGATTAGTCTATAAGTACTGAACAGTTGTTTTCCACAATTTCT-CCATGTTTCATTTTACTATTAAAAATAGCTGTTTGAAAGAACTTTATAGAAACATGTTTACTTGATTTCCCATTATACATTTATCTAACCATTCACAATGTCAGTTGAGTCAGTGGAAACATTTACGTAGTCAAATATTT-AAAAAATTGATGTATTTTGAATAATGTCTGGACTTTTAGCTCCCTCATCTTTCGGCTTCATGACATGTTTTGGGTCACCCCAATGCATCTTTTTACGAGACAATAAATAAATTAATTGTGGTCCAACCAGGCAGTGAATGTAATTTTTTTTGTTTTCGTGTGCGTTTTGTTCACCTTTTTGCAGAAGCATCCGGCCCCAGAGGAAATTATGCTGGGGAGCATGGGTTCAATCTCGAATTTCATGACTCGGGCACAGCTAAAAGTGTCACCTCCACAGTAAGTTGCTCATTATTTCTTTTCCACATTTTAATCTGTTGAAATCTTAGCTGTACAAACCCACCATAACGTATAAAACCTATAAATATG-AAACCTTTTTTTTCTAAATTTGTGATAAGAGATGACTTTAGCTGAAAAACTATATGTTTTGGGACATTTTTCT--CTGCAACCAAACATGATGAGGAGCAGAAAGGAGCCTCAAATCTGAGACAAAGGAGCTTTCTATAGCACCACATTTCTGTATATTGCTCTTTCCCTCCACAAAACCTCTTCAAAGCTCAAACTACTTCATTTTAATTTAGTAAATGAAAGTTCACCTGTCAGGAAAAAGCTTTAATTTAAAACATTCTTATCTAGTGCCACAAACCATTTAAAACTTTGTAAATTAACAGTGTAGAAAAATTCTTACCTTGATTCCGCATCAAAAA-TCCATTCTTTCGAATCTCTTGCGGTGGCATTCAGGCGGTGTCTCGTTCATTGTGGCGATTTGTTAAAGTTTAAGGGTCGGAGGCCGACACTGCCCTGAGCCAACCAATGGCATTTATATTTCCTCACTGACTGATCGCCTCTGGCTCACGGTTGGCCGGTTCAGCTGAAGTTAGGGTGGTCTGGAGCGAAACTCCCGCCCCCCTGCGACCGGTACTCTGCTGTGTGAGAGGAGCAGCTCGGCTGCCATGCACAGG-TCTGACATGACGGG-ACATGTTCCTGCAGAGGCGTCCCTCAGAACAGAAAGGGTTAAAAGTAAATGACGAAGAAGTTTGATTTATCTCAGCTTTTGGTGAGAGAGATGGGATGATTCTCCAATTCTTTGGAACCAAGGAT------ACAGTTTGGGTAGAA------------------------------TTTGCTAAGGTTGTAAAGTTTTTGGTGAGCAGAATCCACATTGGTAAGCAGCACCACTTATGGGAATGCCTGTGTCTGTCTCGCTAGTACTCAG?
	;
End;


charset D2 = 1-393;
charset D8 = 394-909;
charset T36 = 910-1303;
charset Xsrc = 1304-1823;
charset rag1 = 1824-3397;
charset GNG13C2 = 3398-3928;
charset G6PD = 3929-4454;
charset UNG = 4455-4731;
charset polbgk = 4732-5403;
charset FEN1 = 5404-6230;
charset pn53 = 6231-7276;
